# Supplementary material for: Methyl 4-(4-fluoro­anilino)-1,2,6-tris­(4-fluoro­phen­yl)-1,2,5,6-tetra­hydro­pyri­dine-3-carboxyl­ate
Source: Acta Crystallogr Sect E Struct Rep Online. 2013 Feb 9;69(Pt 3):o373–4. doi: 10.1107/S160053681300370X (PMC3588473; doi:10.1107/S160053681300370X)
Supplement: Supplementary file 1 [file e-69-0o373-sup1.cif]

##############################################################################
#                                                                            #
# This CIF contains the data in a paper accepted for publication in          #
# Acta Crystallographica Section E. It conforms to the requirements of       #
# Notes for Authors for Acta Crystallographica Section E, and has been       #
# peer reviewed under the auspices of the IUCr Commission on Journals.       #
#                                                                            #
# Full details of the Crystallographic Information File format               #
# are given in the paper "The Crystallographic Information File (CIF):       #
# a New Standard Archive File for Crystallography" by S. R. Hall, F. H.      #
# Allen and I. D. Brown [Acta Cryst. (1991), A47, 655-685].                  #
#                                                                            #
# The current version of the core CIF dictionary is obtainable from          #
# ftp://ftp.iucr.org/pub/cif_core.dic.                                       #
#                                                                            #
# Software is freely available for graphical display of the structure(s)     #
# in this CIF. For information consult the CIF software page                 #
# http://www.iucr.org/resources/cif/software.                                #
#                                                                            #
# This file may be used for bona fide research purposes within the           #
# scientific community so long as proper attribution is given to the journal # 
# article from which it was obtained.                                        #
#                                                                            #
##############################################################################
data_I
_audit_creation_method     SHELXL-97
_chemical_name_systematic
;\
Methyl 4-(4-fluoroanilino)-1,2,6-tris(4-fluorophenyl)-\
1,2,5,6-tetrahydropyridine-3-carboxylate
;
_chemical_name_common     ?
_chemical_formula_moiety     'C31 H24 F4 N2 O2'
_chemical_formula_sum     'C31 H24 F4 N2 O2'
_chemical_formula_iupac     'C31 H24 F4 N2 O2'
_chemical_formula_weight     532.52
_chemical_melting_point     ?
_symmetry_cell_setting     triclinic
_symmetry_space_group_name_H-M     'P -1'
_symmetry_space_group_name_Hall     '-P 1'
loop_
    _symmetry_equiv_pos_as_xyz
    'x, y, z'
    '-x, -y, -z'
_cell_length_a     9.7990(2)
_cell_length_b     10.7316(4)
_cell_length_c     13.7395(4)
_cell_angle_alpha     110.797(3)
_cell_angle_beta     100.338(2)
_cell_angle_gamma     96.323(2)
_cell_volume     1304.81(7)
_cell_formula_units_Z     2
_cell_measurement_reflns_used     14371
_cell_measurement_theta_min     3.45
_cell_measurement_theta_max     29.04
_cell_measurement_temperature     293(2)
_exptl_crystal_description     'block'
_exptl_crystal_colour     white
_exptl_crystal_size_max     0.30
_exptl_crystal_size_mid     0.20
_exptl_crystal_size_min     0.20
_exptl_crystal_density_diffrn     1.355
_exptl_crystal_density_meas     ?
_exptl_crystal_density_method     'not measured'
_exptl_crystal_F_000     552
_exptl_absorpt_coefficient_mu     0.104
_exptl_absorpt_correction_type     multi-scan
_exptl_absorpt_process_details     '(CrysAlis RED; Oxford Diffraction, 2010)'
_exptl_absorpt_correction_T_min     0.899
_exptl_absorpt_correction_T_max     1.000
_exptl_special_details
;
1H NMR (400 MHz, CDCl~3~): \dH 2.62 (dd, <i>J</i> = 2.4, 15.2 Hz, 1H), 2.78 (dd,
<i>J</i> = 5.2, 15 Hz, 1H), 3.91 (s, 3H), 5.04 (br d, 1H), 6.27 (br s, 1H),
6.33--6.39(m, 4H), 6.78 (t, <i>J</i> = 8.8 Hz, 2H), 6.84 (t, <i>J</i> = 8.8
Hz, 2H), 6.93--6.99 (m, 4H), 7.07--7.11 (m, 2H), 7.19--7.25 (m, 2H), 10.17 (br
s, 1H). ^13^C NMR (100 MHz, CDCl~3~): \dC 33.71, 51.19, 55.19, 57.45, 97.64,
113.88, 113.95, 114.98, 115.2, 115.30, 115.51, 115.73, 115.96, 127.88, 127.96,
128.12, 128.20, 133.62, 133.64, 138.05, 138.99, 143.06, 154.10, 156.03,
156.44, 159.67, 160.37, 160.83, 162.12, 162.80, 163.27, 168.38. IR \n~max~
(KBr): 3240, 3065, 2945, 2838, 1653, 1591, 1506, 1450, 1371, 1269, 1229, 1076,
812, 771, 685 cm^-1^. <i>CrysAlis PRO</i>, Oxford Diffraction Ltd., Version
1.171.34.40 (release 27--08-2010 CrysAlis171. NET) (compiled Aug 27
2010,11:50:40) Empirical absorption correction using spherical harmonics,
implemented in SCALE3 ABSPACK scaling algorithm.
;
_diffrn_ambient_temperature     293(2)
_diffrn_radiation_type     MoK\a
_diffrn_radiation_wavelength     0.71073
_diffrn_radiation_source     'fine-focus sealed tube'
_diffrn_radiation_monochromator     graphite
_diffrn_measurement_device_type     'Oxford Diffraction Xcalibur Sapphire3'
_diffrn_measurement_method     'omega scans'
_diffrn_detector_area_resol_mean     16.1049
_diffrn_reflns_number     42990
_diffrn_reflns_av_R_equivalents     0.0439
_diffrn_reflns_av_sigmaI/netI     0.0299
_diffrn_reflns_theta_min     3.46
_diffrn_reflns_theta_max     26.50
_diffrn_reflns_theta_full     26.50
_diffrn_measured_fraction_theta_max     0.997
_diffrn_measured_fraction_theta_full     0.997
_diffrn_reflns_limit_h_min     -12
_diffrn_reflns_limit_h_max     12
_diffrn_reflns_limit_k_min     -13
_diffrn_reflns_limit_k_max     13
_diffrn_reflns_limit_l_min     -17
_diffrn_reflns_limit_l_max     17
_diffrn_standards_number     0
_diffrn_standards_interval_count     0
_diffrn_standards_interval_time     0
_diffrn_standards_decay_%     .
_refine_special_details
;
Refinement of <i>F</i>^2^ against ALL reflections. The weighted <i>R</i>-factor
<i>wR</i> and goodness of fit <i>S</i> are based on <i>F</i>^2^, conventional
<i>R</i>-factors <i>R</i> are based on <i>F</i>, with <i>F</i> set to zero for
negative <i>F</i>^2^. The threshold expression of <i>F</i>^2^ >
\s(<i>F</i>^2^) is used only for calculating <i>R</i>-factors(gt) <i>etc</i>.
and is not relevant to the choice of reflections for refinement.
<i>R</i>-factors based on <i>F</i>^2^ are statistically about twice as large
as those based on <i>F</i>, and <i>R</i>- factors based on ALL data will be
even larger.
;
_reflns_number_total     5413
_reflns_number_gt     3730
_reflns_threshold_expression     I>2sigma(I)
_refine_ls_structure_factor_coef     Fsqd
_refine_ls_matrix_type     full
_refine_ls_R_factor_all     0.0731
_refine_ls_R_factor_gt     0.0461
_refine_ls_wR_factor_gt     0.1052
_refine_ls_wR_factor_ref     0.1184
_refine_ls_goodness_of_fit_ref     1.047
_refine_ls_restrained_S_all     1.047
_refine_ls_number_reflns     5413
_refine_ls_number_parameters     353
_refine_ls_number_restraints     0
_refine_ls_hydrogen_treatment     constr
_refine_ls_weighting_scheme     calc
_refine_ls_weighting_details
         'calc w=1/[\s^2^(Fo^2^)+(0.0523P)^2^+0.1709P] where P=(Fo^2^+2Fc^2^)/3'
_atom_sites_solution_hydrogens     geom
_atom_sites_solution_primary     direct
_atom_sites_solution_secondary     difmap
_refine_ls_shift/su_max     0.001
_refine_ls_shift/su_mean     0.000
_refine_diff_density_max     0.170
_refine_diff_density_min     -0.198
_refine_ls_extinction_method     none
_refine_ls_extinction_coef     ?
loop_
    _atom_type_symbol
    _atom_type_description
    _atom_type_scat_dispersion_real
    _atom_type_scat_dispersion_imag
    _atom_type_scat_source
    'C' 'C' 0.0033 0.0016
                         'International Tables Vol C Tables 4.2.6.8 and 6.1.1.4'
    'H' 'H' 0.0000 0.0000
                         'International Tables Vol C Tables 4.2.6.8 and 6.1.1.4'
    'N' 'N' 0.0061 0.0033
                         'International Tables Vol C Tables 4.2.6.8 and 6.1.1.4'
    'O' 'O' 0.0106 0.0060
                         'International Tables Vol C Tables 4.2.6.8 and 6.1.1.4'
    'F' 'F' 0.0171 0.0103
                         'International Tables Vol C Tables 4.2.6.8 and 6.1.1.4'
_computing_data_collection     'CrysAlis PRO (Oxford Diffraction, 2010)'
_computing_cell_refinement     'CrysAlis PRO (Oxford Diffraction, 2010)'
_computing_data_reduction     'CrysAlis PRO (Oxford Diffraction, 2010)'
_computing_structure_solution     'SHELXS97 (Sheldrick, 2008)'
_computing_structure_refinement     'SHELXL97 (Sheldrick, 2008)'
_computing_molecular_graphics     'ORTEP-3 for Windows (Farrugia, 2012)'
_computing_publication_material     'PLATON (Spek, 2009)'
loop_
    _atom_site_type_symbol
    _atom_site_label
    _atom_site_fract_x
    _atom_site_fract_y
    _atom_site_fract_z
    _atom_site_U_iso_or_equiv
    _atom_site_adp_type
    _atom_site_calc_flag
    _atom_site_refinement_flags
    _atom_site_occupancy
    _atom_site_symmetry_multiplicity
    _atom_site_disorder_assembly
    _atom_site_disorder_group
    O O1 0.05599(13) 0.35453(13) -0.02481(9) 0.0522(3) Uani d . 1 1 . .
    O O2 0.25451(13) 0.51103(13) 0.02833(9) 0.0553(3) Uani d . 1 1 . .
    N N1 0.38897(13) 0.47214(13) 0.29805(10) 0.0384(3) Uani d . 1 1 . .
    F F1 0.16292(17) 1.01431(15) 0.51876(13) 0.1073(5) Uani d . 1 1 . .
    F F2 0.97011(11) 0.61739(14) 0.44660(11) 0.0792(4) Uani d . 1 1 . .
    F F3 0.36636(18) -0.16496(14) 0.06807(15) 0.1252(6) Uani d . 1 1 . .
    F F4 -0.31258(16) -0.11300(15) 0.23046(12) 0.1002(5) Uani d . 1 1 . .
    C C2 0.30643(16) 0.54303(16) 0.24088(12) 0.0360(4) Uani d . 1 1 . .
    H H2 0.3679 0.5755 0.2025 0.043 Uiso calc R 1 1 . .
    C C3 0.18153(16) 0.44415(16) 0.15708(12) 0.0367(4) Uani d . 1 1 . .
    C C4 0.10236(16) 0.35791(16) 0.18759(12) 0.0372(4) Uani d . 1 1 . .
    C C5 0.15506(16) 0.36802(17) 0.30004(12) 0.0395(4) Uani d . 1 1 . .
    H H5A 0.1036 0.2934 0.3110 0.047 Uiso calc R 1 1 . .
    H H5B 0.1403 0.4525 0.3504 0.047 Uiso calc R 1 1 . .
    C C6 0.31341(16) 0.36283(16) 0.31870(12) 0.0361(4) Uani d . 1 1 . .
    H H6 0.3484 0.3785 0.3943 0.043 Uiso calc R 1 1 . .
    C C7 0.15522(17) 0.43097(17) 0.04696(13) 0.0401(4) Uani d . 1 1 . .
    C C8 0.2415(3) 0.4972(2) -0.08105(16) 0.0754(7) Uani d . 1 1 . .
    H H8A 0.2506 0.4070 -0.1235 0.113 Uiso calc R 1 1 . .
    H H8B 0.3144 0.5618 -0.0846 0.113 Uiso calc R 1 1 . .
    H H8C 0.1507 0.5135 -0.1081 0.113 Uiso calc R 1 1 . .
    N N9 -0.01024(14) 0.26238(15) 0.12273(11) 0.0476(4) Uani d . 1 1 . .
    H H9 -0.0379 0.2597 0.0589 0.057 Uiso calc R 1 1 . .
    C C10 0.26522(16) 0.66857(16) 0.31793(12) 0.0365(4) Uani d . 1 1 . .
    C C11 0.15179(18) 0.72134(18) 0.28316(14) 0.0467(4) Uani d . 1 1 . .
    H H11 0.0984 0.6782 0.2131 0.056 Uiso calc R 1 1 . .
    C C12 0.1167(2) 0.8370(2) 0.35088(17) 0.0586(5) Uani d . 1 1 . .
    H H12 0.0396 0.8709 0.3271 0.070 Uiso calc R 1 1 . .
    C C13 0.1962(2) 0.9001(2) 0.45242(17) 0.0618(5) Uani d . 1 1 . .
    C C14 0.3100(2) 0.8534(2) 0.49011(16) 0.0650(6) Uani d . 1 1 . .
    H H14 0.3640 0.8990 0.5598 0.078 Uiso calc R 1 1 . .
    C C15 0.3432(2) 0.73677(19) 0.42233(13) 0.0514(5) Uani d . 1 1 . .
    H H15 0.4197 0.7033 0.4475 0.062 Uiso calc R 1 1 . .
    C C16 0.53521(16) 0.50829(16) 0.33293(12) 0.0358(4) Uani d . 1 1 . .
    C C17 0.61195(17) 0.62124(18) 0.32556(14) 0.0461(4) Uani d . 1 1 . .
    H H17 0.5643 0.6733 0.2947 0.055 Uiso calc R 1 1 . .
    C C18 0.75664(18) 0.65696(19) 0.36303(15) 0.0520(5) Uani d . 1 1 . .
    H H18 0.8059 0.7324 0.3575 0.062 Uiso calc R 1 1 . .
    C C19 0.82704(17) 0.5806(2) 0.40835(14) 0.0495(4) Uani d . 1 1 . .
    C C20 0.75808(17) 0.46901(18) 0.41701(13) 0.0446(4) Uani d . 1 1 . .
    H H20 0.8079 0.4179 0.4476 0.053 Uiso calc R 1 1 . .
    C C21 0.61273(17) 0.43295(17) 0.37959(12) 0.0395(4) Uani d . 1 1 . .
    H H21 0.5653 0.3570 0.3855 0.047 Uiso calc R 1 1 . .
    C C22 0.33464(16) 0.22233(16) 0.25164(13) 0.0376(4) Uani d . 1 1 . .
    C C23 0.35639(18) 0.19043(19) 0.14950(13) 0.0484(4) Uani d . 1 1 . .
    H H23 0.3650 0.2581 0.1223 0.058 Uiso calc R 1 1 . .
    C C24 0.3656(2) 0.0598(2) 0.08718(16) 0.0664(6) Uani d . 1 1 . .
    H H24 0.3781 0.0386 0.0180 0.080 Uiso calc R 1 1 . .
    C C25 0.3560(2) -0.0368(2) 0.1291(2) 0.0742(7) Uani d . 1 1 . .
    C C26 0.3379(2) -0.0102(2) 0.2300(2) 0.0761(7) Uani d . 1 1 . .
    H H26 0.3334 -0.0781 0.2572 0.091 Uiso calc R 1 1 . .
    C C27 0.3264(2) 0.12074(19) 0.29126(17) 0.0576(5) Uani d . 1 1 . .
    H H27 0.3128 0.1404 0.3601 0.069 Uiso calc R 1 1 . .
    C C28 -0.08772(17) 0.16492(17) 0.15122(13) 0.0412(4) Uani d . 1 1 . .
    C C29 -0.20066(19) 0.19542(19) 0.19642(14) 0.0507(4) Uani d . 1 1 . .
    H H29 -0.2260 0.2797 0.2086 0.061 Uiso calc R 1 1 . .
    C C30 -0.2760(2) 0.1026(2) 0.22363(16) 0.0609(5) Uani d . 1 1 . .
    H H30 -0.3518 0.1232 0.2547 0.073 Uiso calc R 1 1 . .
    C C31 -0.2376(2) -0.0200(2) 0.20425(16) 0.0609(5) Uani d . 1 1 . .
    C C32 -0.1273(2) -0.0550(2) 0.15877(16) 0.0639(6) Uani d . 1 1 . .
    H H32 -0.1042 -0.1403 0.1457 0.077 Uiso calc R 1 1 . .
    C C33 -0.0510(2) 0.0396(2) 0.13272(15) 0.0544(5) Uani d . 1 1 . .
    H H33 0.0254 0.0187 0.1026 0.065 Uiso calc R 1 1 . .
loop_
    _atom_site_aniso_label
    _atom_site_aniso_U_11
    _atom_site_aniso_U_22
    _atom_site_aniso_U_33
    _atom_site_aniso_U_12
    _atom_site_aniso_U_13
    _atom_site_aniso_U_23
    O1 0.0623(8) 0.0492(8) 0.0333(6) 0.0029(6) -0.0044(6) 0.0117(6)
    O2 0.0675(8) 0.0600(8) 0.0367(7) 0.0003(7) 0.0078(6) 0.0224(6)
    N1 0.0352(7) 0.0357(8) 0.0428(8) 0.0036(6) 0.0012(6) 0.0178(6)
    F1 0.1155(11) 0.0732(9) 0.1012(11) 0.0462(8) 0.0230(9) -0.0112(8)
    F2 0.0355(6) 0.0991(10) 0.1020(10) 0.0026(6) 0.0006(6) 0.0478(8)
    F3 0.1320(14) 0.0455(8) 0.1517(15) 0.0252(8) 0.0197(11) -0.0127(9)
    F4 0.1154(11) 0.0859(10) 0.1022(11) -0.0199(8) 0.0182(9) 0.0544(9)
    C2 0.0386(8) 0.0365(9) 0.0317(8) 0.0047(7) 0.0035(6) 0.0146(7)
    C3 0.0381(8) 0.0356(9) 0.0314(8) 0.0067(7) 0.0031(6) 0.0095(7)
    C4 0.0344(8) 0.0385(9) 0.0332(8) 0.0084(7) 0.0038(6) 0.0088(7)
    C5 0.0388(9) 0.0425(10) 0.0326(8) 0.0039(7) 0.0067(7) 0.0109(7)
    C6 0.0394(9) 0.0383(9) 0.0282(8) 0.0049(7) 0.0036(6) 0.0128(7)
    C7 0.0483(10) 0.0349(9) 0.0352(9) 0.0116(8) 0.0060(7) 0.0119(7)
    C8 0.1054(18) 0.0825(16) 0.0432(11) 0.0043(13) 0.0191(11) 0.0329(11)
    N9 0.0469(8) 0.0512(9) 0.0350(7) -0.0055(7) -0.0031(6) 0.0154(7)
    C10 0.0396(9) 0.0344(9) 0.0349(8) 0.0029(7) 0.0052(7) 0.0156(7)
    C11 0.0471(10) 0.0413(10) 0.0466(10) 0.0063(8) 0.0006(8) 0.0165(8)
    C12 0.0543(11) 0.0463(11) 0.0735(14) 0.0167(9) 0.0100(10) 0.0214(10)
    C13 0.0688(13) 0.0451(12) 0.0626(13) 0.0172(10) 0.0195(11) 0.0062(10)
    C14 0.0734(14) 0.0617(13) 0.0410(11) 0.0175(11) 0.0030(9) 0.0010(10)
    C15 0.0565(11) 0.0529(11) 0.0383(10) 0.0170(9) 0.0025(8) 0.0118(9)
    C16 0.0376(9) 0.0346(9) 0.0290(8) 0.0054(7) 0.0034(6) 0.0075(7)
    C17 0.0432(10) 0.0448(10) 0.0502(10) 0.0057(8) 0.0044(8) 0.0221(9)
    C18 0.0446(10) 0.0494(11) 0.0591(12) -0.0024(8) 0.0094(8) 0.0221(9)
    C19 0.0317(9) 0.0610(12) 0.0478(10) 0.0051(8) 0.0030(7) 0.0155(9)
    C20 0.0433(10) 0.0489(11) 0.0362(9) 0.0138(8) 0.0034(7) 0.0115(8)
    C21 0.0425(9) 0.0366(9) 0.0344(8) 0.0052(7) 0.0035(7) 0.0111(7)
    C22 0.0336(8) 0.0351(9) 0.0393(9) 0.0013(7) 0.0024(7) 0.0129(7)
    C23 0.0493(10) 0.0511(11) 0.0405(10) 0.0146(8) 0.0052(8) 0.0136(8)
    C24 0.0613(13) 0.0671(15) 0.0492(12) 0.0206(11) 0.0031(9) -0.0010(11)
    C25 0.0605(13) 0.0387(12) 0.0953(19) 0.0088(10) 0.0072(12) -0.0018(12)
    C26 0.0708(15) 0.0408(12) 0.124(2) 0.0070(10) 0.0310(14) 0.0373(14)
    C27 0.0602(12) 0.0484(12) 0.0743(14) 0.0096(9) 0.0254(10) 0.0309(11)
    C28 0.0390(9) 0.0409(10) 0.0343(9) 0.0006(7) 0.0009(7) 0.0094(7)
    C29 0.0530(11) 0.0451(11) 0.0495(10) 0.0103(8) 0.0117(8) 0.0128(9)
    C30 0.0555(12) 0.0673(14) 0.0609(12) 0.0068(10) 0.0203(10) 0.0239(11)
    C31 0.0667(13) 0.0560(13) 0.0542(12) -0.0094(10) 0.0038(10) 0.0256(10)
    C32 0.0830(15) 0.0419(12) 0.0604(13) 0.0123(10) 0.0023(11) 0.0188(10)
    C33 0.0550(11) 0.0527(12) 0.0529(11) 0.0169(9) 0.0105(9) 0.0164(9)
_geom_special_details
;
All e.s.d.'s (except the e.s.d. in the dihedral angle between two l.s. planes)
are estimated using the full covariance matrix. The cell e.s.d.'s are taken
into account individually in the estimation of e.s.d.'s in distances, angles
and torsion angles; correlations between e.s.d.'s in cell parameters are only
used when they are defined by crystal symmetry. An approximate (isotropic)
treatment of cell e.s.d.'s is used for estimating e.s.d.'s involving l.s.
planes.
;
loop_
    _geom_bond_atom_site_label_1
    _geom_bond_atom_site_label_2
    _geom_bond_site_symmetry_2
    _geom_bond_distance
    _geom_bond_publ_flag
    O1 C7 . 1.2234(19) ?
    O2 C7 . 1.346(2) ?
    O2 C8 . 1.437(2) ?
    N1 C16 . 1.3902(19) ?
    N1 C6 . 1.4578(19) ?
    N1 C2 . 1.4771(19) ?
    F1 C13 . 1.357(2) ?
    F2 C19 . 1.3652(19) ?
    F3 C25 . 1.359(2) ?
    F4 C31 . 1.362(2) ?
    C2 C3 . 1.513(2) ?
    C2 C10 . 1.536(2) ?
    C2 H2 . 0.9800 ?
    C3 C4 . 1.367(2) ?
    C3 C7 . 1.441(2) ?
    C4 N9 . 1.346(2) ?
    C4 C5 . 1.499(2) ?
    C5 C6 . 1.537(2) ?
    C5 H5A . 0.9700 ?
    C5 H5B . 0.9700 ?
    C6 C22 . 1.522(2) ?
    C6 H6 . 0.9800 ?
    C8 H8A . 0.9600 ?
    C8 H8B . 0.9600 ?
    C8 H8C . 0.9600 ?
    N9 C28 . 1.430(2) ?
    N9 H9 . 0.8600 ?
    C10 C15 . 1.384(2) ?
    C10 C11 . 1.387(2) ?
    C11 C12 . 1.383(3) ?
    C11 H11 . 0.9300 ?
    C12 C13 . 1.355(3) ?
    C12 H12 . 0.9300 ?
    C13 C14 . 1.365(3) ?
    C14 C15 . 1.382(2) ?
    C14 H14 . 0.9300 ?
    C15 H15 . 0.9300 ?
    C16 C17 . 1.399(2) ?
    C16 C21 . 1.404(2) ?
    C17 C18 . 1.379(2) ?
    C17 H17 . 0.9300 ?
    C18 C19 . 1.367(3) ?
    C18 H18 . 0.9300 ?
    C19 C20 . 1.363(2) ?
    C20 C21 . 1.385(2) ?
    C20 H20 . 0.9300 ?
    C21 H21 . 0.9300 ?
    C22 C27 . 1.382(2) ?
    C22 C23 . 1.383(2) ?
    C23 C24 . 1.382(3) ?
    C23 H23 . 0.9300 ?
    C24 C25 . 1.355(3) ?
    C24 H24 . 0.9300 ?
    C25 C26 . 1.361(3) ?
    C26 C27 . 1.387(3) ?
    C26 H26 . 0.9300 ?
    C27 H27 . 0.9300 ?
    C28 C29 . 1.378(2) ?
    C28 C33 . 1.378(2) ?
    C29 C30 . 1.371(3) ?
    C29 H29 . 0.9300 ?
    C30 C31 . 1.357(3) ?
    C30 H30 . 0.9300 ?
    C31 C32 . 1.365(3) ?
    C32 C33 . 1.380(3) ?
    C32 H32 . 0.9300 ?
    C33 H33 . 0.9300 ?
loop_
    _geom_angle_atom_site_label_1
    _geom_angle_atom_site_label_2
    _geom_angle_atom_site_label_3
    _geom_angle_site_symmetry_1
    _geom_angle_site_symmetry_3
    _geom_angle
    _geom_angle_publ_flag
    C7 O2 C8 . . 116.47(15) ?
    C16 N1 C6 . . 119.96(12) ?
    C16 N1 C2 . . 121.58(13) ?
    C6 N1 C2 . . 118.45(12) ?
    N1 C2 C3 . . 110.16(12) ?
    N1 C2 C10 . . 112.28(12) ?
    C3 C2 C10 . . 113.35(13) ?
    N1 C2 H2 . . 106.9 ?
    C3 C2 H2 . . 106.9 ?
    C10 C2 H2 . . 106.9 ?
    C4 C3 C7 . . 120.82(14) ?
    C4 C3 C2 . . 117.19(13) ?
    C7 C3 C2 . . 121.68(14) ?
    N9 C4 C3 . . 124.80(14) ?
    N9 C4 C5 . . 119.74(14) ?
    C3 C4 C5 . . 115.31(13) ?
    C4 C5 C6 . . 108.80(12) ?
    C4 C5 H5A . . 109.9 ?
    C6 C5 H5A . . 109.9 ?
    C4 C5 H5B . . 109.9 ?
    C6 C5 H5B . . 109.9 ?
    H5A C5 H5B . . 108.3 ?
    N1 C6 C22 . . 113.71(12) ?
    N1 C6 C5 . . 109.48(12) ?
    C22 C6 C5 . . 109.88(12) ?
    N1 C6 H6 . . 107.9 ?
    C22 C6 H6 . . 107.9 ?
    C5 C6 H6 . . 107.9 ?
    O1 C7 O2 . . 121.68(15) ?
    O1 C7 C3 . . 125.38(16) ?
    O2 C7 C3 . . 112.93(14) ?
    O2 C8 H8A . . 109.5 ?
    O2 C8 H8B . . 109.5 ?
    H8A C8 H8B . . 109.5 ?
    O2 C8 H8C . . 109.5 ?
    H8A C8 H8C . . 109.5 ?
    H8B C8 H8C . . 109.5 ?
    C4 N9 C28 . . 125.43(14) ?
    C4 N9 H9 . . 117.3 ?
    C28 N9 H9 . . 117.3 ?
    C15 C10 C11 . . 117.64(15) ?
    C15 C10 C2 . . 121.57(14) ?
    C11 C10 C2 . . 120.71(14) ?
    C12 C11 C10 . . 121.19(16) ?
    C12 C11 H11 . . 119.4 ?
    C10 C11 H11 . . 119.4 ?
    C13 C12 C11 . . 118.93(18) ?
    C13 C12 H12 . . 120.5 ?
    C11 C12 H12 . . 120.5 ?
    F1 C13 C12 . . 119.10(19) ?
    F1 C13 C14 . . 118.73(19) ?
    C12 C13 C14 . . 122.17(18) ?
    C13 C14 C15 . . 118.48(18) ?
    C13 C14 H14 . . 120.8 ?
    C15 C14 H14 . . 120.8 ?
    C14 C15 C10 . . 121.58(17) ?
    C14 C15 H15 . . 119.2 ?
    C10 C15 H15 . . 119.2 ?
    N1 C16 C17 . . 122.49(14) ?
    N1 C16 C21 . . 120.70(14) ?
    C17 C16 C21 . . 116.81(14) ?
    C18 C17 C16 . . 121.44(16) ?
    C18 C17 H17 . . 119.3 ?
    C16 C17 H17 . . 119.3 ?
    C19 C18 C17 . . 119.45(17) ?
    C19 C18 H18 . . 120.3 ?
    C17 C18 H18 . . 120.3 ?
    C20 C19 F2 . . 119.03(16) ?
    C20 C19 C18 . . 121.73(16) ?
    F2 C19 C18 . . 119.24(17) ?
    C19 C20 C21 . . 118.97(16) ?
    C19 C20 H20 . . 120.5 ?
    C21 C20 H20 . . 120.5 ?
    C20 C21 C16 . . 121.61(16) ?
    C20 C21 H21 . . 119.2 ?
    C16 C21 H21 . . 119.2 ?
    C27 C22 C23 . . 118.21(17) ?
    C27 C22 C6 . . 119.57(15) ?
    C23 C22 C6 . . 122.17(15) ?
    C22 C23 C24 . . 121.17(19) ?
    C22 C23 H23 . . 119.4 ?
    C24 C23 H23 . . 119.4 ?
    C25 C24 C23 . . 118.6(2) ?
    C25 C24 H24 . . 120.7 ?
    C23 C24 H24 . . 120.7 ?
    C24 C25 F3 . . 118.5(3) ?
    C24 C25 C26 . . 122.6(2) ?
    F3 C25 C26 . . 118.9(2) ?
    C25 C26 C27 . . 118.4(2) ?
    C25 C26 H26 . . 120.8 ?
    C27 C26 H26 . . 120.8 ?
    C22 C27 C26 . . 121.0(2) ?
    C22 C27 H27 . . 119.5 ?
    C26 C27 H27 . . 119.5 ?
    C29 C28 C33 . . 119.57(17) ?
    C29 C28 N9 . . 120.08(16) ?
    C33 C28 N9 . . 120.34(16) ?
    C30 C29 C28 . . 120.60(18) ?
    C30 C29 H29 . . 119.7 ?
    C28 C29 H29 . . 119.7 ?
    C31 C30 C29 . . 118.48(19) ?
    C31 C30 H30 . . 120.8 ?
    C29 C30 H30 . . 120.8 ?
    C30 C31 F4 . . 118.8(2) ?
    C30 C31 C32 . . 122.91(19) ?
    F4 C31 C32 . . 118.3(2) ?
    C31 C32 C33 . . 118.21(19) ?
    C31 C32 H32 . . 120.9 ?
    C33 C32 H32 . . 120.9 ?
    C28 C33 C32 . . 120.22(18) ?
    C28 C33 H33 . . 119.9 ?
    C32 C33 H33 . . 119.9 ?
loop_
    _geom_torsion_atom_site_label_1
    _geom_torsion_atom_site_label_2
    _geom_torsion_atom_site_label_3
    _geom_torsion_atom_site_label_4
    _geom_torsion_site_symmetry_1
    _geom_torsion_site_symmetry_2
    _geom_torsion_site_symmetry_3
    _geom_torsion_site_symmetry_4
    _geom_torsion
    _geom_torsion_publ_flag
    C16 N1 C2 C3 . . . . 144.95(14) ?
    C6 N1 C2 C3 . . . . -35.70(18) ?
    C16 N1 C2 C10 . . . . -87.70(17) ?
    C6 N1 C2 C10 . . . . 91.65(16) ?
    N1 C2 C3 C4 . . . . 46.48(19) ?
    C10 C2 C3 C4 . . . . -80.28(17) ?
    N1 C2 C3 C7 . . . . -127.14(15) ?
    C10 C2 C3 C7 . . . . 106.10(16) ?
    C7 C3 C4 N9 . . . . -5.0(2) ?
    C2 C3 C4 N9 . . . . -178.70(14) ?
    C7 C3 C4 C5 . . . . 170.58(14) ?
    C2 C3 C4 C5 . . . . -3.1(2) ?
    N9 C4 C5 C6 . . . . 126.42(15) ?
    C3 C4 C5 C6 . . . . -49.43(19) ?
    C16 N1 C6 C22 . . . . -71.66(17) ?
    C2 N1 C6 C22 . . . . 108.98(15) ?
    C16 N1 C6 C5 . . . . 165.02(13) ?
    C2 N1 C6 C5 . . . . -14.34(17) ?
    C4 C5 C6 N1 . . . . 57.41(16) ?
    C4 C5 C6 C22 . . . . -68.15(16) ?
    C8 O2 C7 O1 . . . . -2.9(2) ?
    C8 O2 C7 C3 . . . . 175.84(16) ?
    C4 C3 C7 O1 . . . . 7.4(3) ?
    C2 C3 C7 O1 . . . . -179.21(15) ?
    C4 C3 C7 O2 . . . . -171.29(14) ?
    C2 C3 C7 O2 . . . . 2.1(2) ?
    C3 C4 N9 C28 . . . . 175.11(15) ?
    C5 C4 N9 C28 . . . . -0.3(2) ?
    N1 C2 C10 C15 . . . . 25.0(2) ?
    C3 C2 C10 C15 . . . . 150.68(16) ?
    N1 C2 C10 C11 . . . . -158.12(14) ?
    C3 C2 C10 C11 . . . . -32.5(2) ?
    C15 C10 C11 C12 . . . . -0.9(3) ?
    C2 C10 C11 C12 . . . . -177.81(16) ?
    C10 C11 C12 C13 . . . . 0.9(3) ?
    C11 C12 C13 F1 . . . . 179.37(18) ?
    C11 C12 C13 C14 . . . . 0.0(3) ?
    F1 C13 C14 C15 . . . . 179.77(19) ?
    C12 C13 C14 C15 . . . . -0.9(3) ?
    C13 C14 C15 C10 . . . . 0.9(3) ?
    C11 C10 C15 C14 . . . . 0.0(3) ?
    C2 C10 C15 C14 . . . . 176.90(17) ?
    C6 N1 C16 C17 . . . . -173.09(14) ?
    C2 N1 C16 C17 . . . . 6.3(2) ?
    C6 N1 C16 C21 . . . . 5.7(2) ?
    C2 N1 C16 C21 . . . . -174.97(14) ?
    N1 C16 C17 C18 . . . . 178.43(16) ?
    C21 C16 C17 C18 . . . . -0.4(2) ?
    C16 C17 C18 C19 . . . . 0.0(3) ?
    C17 C18 C19 C20 . . . . 0.4(3) ?
    C17 C18 C19 F2 . . . . -179.16(16) ?
    F2 C19 C20 C21 . . . . 179.08(15) ?
    C18 C19 C20 C21 . . . . -0.5(3) ?
    C19 C20 C21 C16 . . . . 0.1(2) ?
    N1 C16 C21 C20 . . . . -178.54(14) ?
    C17 C16 C21 C20 . . . . 0.3(2) ?
    N1 C6 C22 C27 . . . . 151.32(15) ?
    C5 C6 C22 C27 . . . . -85.58(18) ?
    N1 C6 C22 C23 . . . . -31.4(2) ?
    C5 C6 C22 C23 . . . . 91.67(17) ?
    C27 C22 C23 C24 . . . . 1.9(3) ?
    C6 C22 C23 C24 . . . . -175.43(16) ?
    C22 C23 C24 C25 . . . . -1.5(3) ?
    C23 C24 C25 F3 . . . . -179.41(17) ?
    C23 C24 C25 C26 . . . . -0.1(3) ?
    C24 C25 C26 C27 . . . . 1.2(3) ?
    F3 C25 C26 C27 . . . . -179.50(19) ?
    C23 C22 C27 C26 . . . . -0.7(3) ?
    C6 C22 C27 C26 . . . . 176.63(17) ?
    C25 C26 C27 C22 . . . . -0.7(3) ?
    C4 N9 C28 C29 . . . . 89.3(2) ?
    C4 N9 C28 C33 . . . . -91.4(2) ?
    C33 C28 C29 C30 . . . . 0.4(3) ?
    N9 C28 C29 C30 . . . . 179.73(16) ?
    C28 C29 C30 C31 . . . . -0.5(3) ?
    C29 C30 C31 F4 . . . . -179.58(17) ?
    C29 C30 C31 C32 . . . . -0.1(3) ?
    C30 C31 C32 C33 . . . . 0.8(3) ?
    F4 C31 C32 C33 . . . . -179.70(17) ?
    C29 C28 C33 C32 . . . . 0.3(3) ?
    N9 C28 C33 C32 . . . . -179.00(16) ?
    C31 C32 C33 C28 . . . . -0.9(3) ?
loop_
    _geom_hbond_atom_site_label_D
    _geom_hbond_atom_site_label_H
    _geom_hbond_atom_site_label_A
    _geom_hbond_site_symmetry_A
    _geom_hbond_distance_DH
    _geom_hbond_distance_HA
    _geom_hbond_distance_DA
    _geom_hbond_angle_DHA
    _geom_hbond_publ_flag
    N9 H9 O1 1_555 0.86 2.05 2.695(2) 131 y
    C20 H20 F2 2_766 0.93 2.54 3.384(2) 152 y
    C32 H32 O1 2_555 0.93 2.47 3.311(3) 151 y
_iucr_refine_instructions_details
;
TITL GBSD216 in P-1
CELL  0.71073   9.7990  10.7316  13.7395  110.797  100.338   96.323
ZERR     2.00   0.0002   0.0004   0.0004    0.003    0.002    0.002
LATT   1
SFAC  C    H    N    O    F
UNIT  62   48   4    4    8
MERG   2
FMAP   2
PLAN   10
ACTA
CONF
LIST 4
BOND  $H
L.S.   5
OMIT -3.00 53.00
WGHT    0.052300    0.170900
FVAR       7.23354
O1    4    0.055986    0.354527   -0.024814    11.00000    0.06232    0.04925 =
         0.03330    0.01171   -0.00437    0.00288
O2    4    0.254505    0.511027    0.028335    11.00000    0.06753    0.06004 =
         0.03671    0.02239    0.00780    0.00025
N1    3    0.388971    0.472141    0.298050    11.00000    0.03520    0.03565 =
         0.04279    0.01780    0.00122    0.00364
F1    5    0.162922    1.014307    0.518759    11.00000    0.11553    0.07319 =
         0.10124   -0.01116    0.02298    0.04621
F2    5    0.970114    0.617391    0.446595    11.00000    0.03553    0.09909 =
         0.10205    0.04783    0.00057    0.00258
F3    5    0.366358   -0.164958    0.068069    11.00000    0.13201    0.04550 =
         0.15174   -0.01272    0.01973    0.02524
F4    5   -0.312582   -0.112998    0.230460    11.00000    0.11538    0.08590 =
         0.10219    0.05444    0.01816   -0.01985
C2    1    0.306432    0.543030    0.240881    11.00000    0.03864    0.03645 =
         0.03167    0.01461    0.00346    0.00467
AFIX  13
H2    2    0.367925    0.575515    0.202530    11.00000   -1.20000
AFIX   0
C3    1    0.181530    0.444147    0.157084    11.00000    0.03809    0.03557 =
         0.03143    0.00946    0.00314    0.00668
C4    1    0.102356    0.357910    0.187587    11.00000    0.03441    0.03852 =
         0.03323    0.00876    0.00379    0.00841
C5    1    0.155056    0.368022    0.300041    11.00000    0.03877    0.04250 =
         0.03264    0.01088    0.00672    0.00389
AFIX  23
H5A   2    0.103614    0.293449    0.310980    11.00000   -1.20000
H5B   2    0.140291    0.452471    0.350434    11.00000   -1.20000
AFIX   0
C6    1    0.313413    0.362828    0.318700    11.00000    0.03938    0.03829 =
         0.02823    0.01284    0.00360    0.00489
AFIX  13
H6    2    0.348369    0.378499    0.394312    11.00000   -1.20000
AFIX   0
C7    1    0.155217    0.430969    0.046960    11.00000    0.04830    0.03489 =
         0.03523    0.01189    0.00604    0.01160
C8    1    0.241490    0.497174   -0.081052    11.00000    0.10537    0.08254 =
         0.04317    0.03290    0.01906    0.00431
AFIX 137
H8A   2    0.250614    0.406988   -0.123475    11.00000   -1.50000
H8B   2    0.314422    0.561798   -0.084616    11.00000   -1.50000
H8C   2    0.150741    0.513481   -0.108134    11.00000   -1.50000
AFIX   0
N9    3   -0.010242    0.262381    0.122735    11.00000    0.04690    0.05115 =
         0.03497    0.01536   -0.00312   -0.00546
AFIX  43
H9    2   -0.037905    0.259723    0.058861    11.00000   -1.20000
AFIX   0
C10   1    0.265218    0.668570    0.317934    11.00000    0.03960    0.03438 =
         0.03492    0.01557    0.00520    0.00292
C11   1    0.151785    0.721342    0.283160    11.00000    0.04710    0.04127 =
         0.04661    0.01649    0.00056    0.00626
AFIX  43
H11   2    0.098399    0.678185    0.213057    11.00000   -1.20000
AFIX   0
C12   1    0.116653    0.836996    0.350877    11.00000    0.05430    0.04633 =
         0.07347    0.02136    0.01002    0.01669
AFIX  43
H12   2    0.039644    0.870882    0.327081    11.00000   -1.20000
AFIX   0
C13   1    0.196235    0.900101    0.452418    11.00000    0.06880    0.04507 =
         0.06255    0.00621    0.01947    0.01725
C14   1    0.310029    0.853384    0.490107    11.00000    0.07342    0.06168 =
         0.04103    0.00103    0.00299    0.01749
AFIX  43
H14   2    0.364022    0.898998    0.559810    11.00000   -1.20000
AFIX   0
C15   1    0.343167    0.736770    0.422327    11.00000    0.05646    0.05286 =
         0.03826    0.01178    0.00253    0.01703
AFIX  43
H15   2    0.419692    0.703322    0.447474    11.00000   -1.20000
AFIX   0
C16   1    0.535209    0.508292    0.332928    11.00000    0.03764    0.03465 =
         0.02898    0.00755    0.00341    0.00535
C17   1    0.611946    0.621240    0.325562    11.00000    0.04322    0.04485 =
         0.05023    0.02213    0.00438    0.00567
AFIX  43
H17   2    0.564291    0.673332    0.294716    11.00000   -1.20000
AFIX   0
C18   1    0.756637    0.656963    0.363034    11.00000    0.04459    0.04939 =
         0.05913    0.02210    0.00936   -0.00239
AFIX  43
H18   2    0.805929    0.732395    0.357520    11.00000   -1.20000
AFIX   0
C19   1    0.827040    0.580611    0.408353    11.00000    0.03172    0.06102 =
         0.04775    0.01549    0.00305    0.00510
C20   1    0.758083    0.469015    0.417011    11.00000    0.04330    0.04891 =
         0.03617    0.01145    0.00339    0.01382
AFIX  43
H20   2    0.807874    0.417866    0.447579    11.00000   -1.20000
AFIX   0
C21   1    0.612726    0.432950    0.379590    11.00000    0.04250    0.03662 =
         0.03445    0.01106    0.00350    0.00524
AFIX  43
H21   2    0.565302    0.356959    0.385518    11.00000   -1.20000
AFIX   0
C22   1    0.334640    0.222330    0.251635    11.00000    0.03363    0.03505 =
         0.03928    0.01290    0.00244    0.00126
C23   1    0.356393    0.190429    0.149504    11.00000    0.04930    0.05110 =
         0.04050    0.01363    0.00519    0.01460
AFIX  43
H23   2    0.364987    0.258106    0.122300    11.00000   -1.20000
AFIX   0
C24   1    0.365581    0.059773    0.087184    11.00000    0.06125    0.06715 =
         0.04916   -0.00095    0.00310    0.02059
AFIX  43
H24   2    0.378062    0.038599    0.017988    11.00000   -1.20000
AFIX   0
C25   1    0.356011   -0.036816    0.129089    11.00000    0.06047    0.03870 =
         0.09527   -0.00183    0.00724    0.00880
C26   1    0.337893   -0.010160    0.229988    11.00000    0.07081    0.04080 =
         0.12405    0.03728    0.03098    0.00701
AFIX  43
H26   2    0.333360   -0.078068    0.257184    11.00000   -1.20000
AFIX   0
C27   1    0.326356    0.120738    0.291258    11.00000    0.06020    0.04841 =
         0.07432    0.03092    0.02542    0.00962
AFIX  43
H27   2    0.312839    0.140424    0.360053    11.00000   -1.20000
AFIX   0
C28   1   -0.087717    0.164916    0.151218    11.00000    0.03904    0.04093 =
         0.03431    0.00937    0.00092    0.00060
C29   1   -0.200663    0.195421    0.196416    11.00000    0.05298    0.04509 =
         0.04953    0.01279    0.01169    0.01035
AFIX  43
H29   2   -0.225953    0.279729    0.208555    11.00000   -1.20000
AFIX   0
C30   1   -0.276044    0.102626    0.223634    11.00000    0.05546    0.06733 =
         0.06091    0.02392    0.02028    0.00682
AFIX  43
H30   2   -0.351812    0.123240    0.254675    11.00000   -1.20000
AFIX   0
C31   1   -0.237580   -0.020016    0.204246    11.00000    0.06668    0.05601 =
         0.05419    0.02557    0.00385   -0.00945
C32   1   -0.127304   -0.055017    0.158773    11.00000    0.08297    0.04185 =
         0.06040    0.01882    0.00231    0.01230
AFIX  43
H32   2   -0.104217   -0.140319    0.145704    11.00000   -1.20000
AFIX   0
C33   1   -0.051017    0.039602    0.132724    11.00000    0.05502    0.05269 =
         0.05294    0.01643    0.01050    0.01687
AFIX  43
H33   2    0.025411    0.018721    0.102589    11.00000   -1.20000
HKLF 4
END
;
data_global
_journal_date_recd_electronic     2013-01-24
_journal_date_accepted     2013-02-06
_journal_name_full     'Acta Crystallographica, Section E'
_journal_year     2013
_journal_volume     69
_journal_issue      3
_journal_page_first     o373
_journal_page_last     o374
_journal_paper_category     QO
_journal_paper_doi     10.1107/S160053681300370X
_journal_coeditor_code     GK2551
_publ_contact_author_name     'Gupta, Vivek K.'
_publ_contact_author_address
;
Post-Graduate Department of Physics & Electronics,
University of Jammu,
Jammu Tawi 180 006,
India
;
_publ_contact_author_email     'vivek_gupta2k2@hotmail.com'
_publ_contact_author_fax     '+911912432051'
_publ_contact_author_phone     '+919419102467'
_publ_section_title
;\
Methyl
4-(4-fluoroanilino)-1,2,6-tris(4-fluorophenyl)-1,2,5,6-tetrahydropyridine-3-\
carboxylate
;
loop_
    _publ_author_name
    _publ_author_footnote
    _publ_author_address
    'Anthal, Sumati' .
;
Post-Graduate Department of Physics & Electronics,
University of Jammu, Jammu Tawi 180 006, India
;
    'Brahmachari, Goutam' .
;
Laboratory of Natural products & Organic Synthesis, Department of Chemistry,
Visva-Bharati University, Santiniketan 731 235, West Bengal, India
;
    'Das, Suvankar' .
;
Laboratory of Natural Products & Organic Synthesis, Department of Chemistry,
Visva-Bharati University, Santiniketan 731 235, West Bengal, India
;
    'Kant, Rajni' .
;
Post-Graduate Department of Physics & Electronics,
University of Jammu, Jammu Tawi 180 006, India
;
    'Gupta*, Vivek K.' .
;
Post-Graduate Department of Physics & Electronics,
University of Jammu, Jammu Tawi 180 006, India
;
