# Supplementary material for: Methyl 4-(4-fluoro­anilino)-1,2,6-tris­(4-fluoro­phen­yl)-1,2,5,6-tetra­hydro­pyri­dine-3-carboxyl­ate
Source: Acta Crystallogr Sect E Struct Rep Online. 2013 Feb 9;69(Pt 3):o373–4. doi: 10.1107/S160053681300370X (PMC3588473; doi:10.1107/S160053681300370X)
Supplement: Supplementary file 2 [file e-69-0o373-Isup2.hkl]

#
# h,k,l, Fc-squared, Fo-squared, sigma(Fo-squared) and status flag
#
data_I
_shelx_title ' GBSD216 in P-1'
_shelx_refln_list_code          4
_shelx_F_calc_maximum      148.38
_exptl_crystal_F_000       552.00
_reflns_d_resolution_high  0.7964
 
loop_
 _symmetry_equiv_pos_as_xyz
 'x, y, z'
 '-x, -y, -z'
 
_cell_length_a     9.7990
_cell_length_b    10.7316
_cell_length_c    13.7395
_cell_angle_alpha 110.797
_cell_angle_beta  100.338
_cell_angle_gamma  96.323
 
_shelx_F_squared_multiplier     1.000
 
loop_
 _refln_index_h
 _refln_index_k
 _refln_index_l
 _refln_F_squared_calc
 _refln_F_squared_meas
 _refln_F_squared_sigma
 _refln_observed_status
   2   0   0    11360.35     9974.13     27.53 o
   3   0   0     3641.41     3562.03     20.57 o
   4   0   0     1156.99     1179.67      6.63 o
   5   0   0       44.26       60.46      1.70 o
   6   0   0      433.57      423.01      4.90 o
   7   0   0       29.15       30.36      1.91 o
   8   0   0       25.03       22.55      2.45 o
   9   0   0        9.66        5.99      1.87 o
  10   0   0       23.53       25.33      3.24 o
  11   0   0        2.12        0.11      3.35 o
 -12   1   0        6.43        3.19      5.15 o
 -11   1   0        1.94        0.16      3.21 o
 -10   1   0        3.18        2.08      2.07 o
  -9   1   0      150.95      144.28      4.81 o
  -8   1   0        9.37       10.85      1.99 o
  -7   1   0        4.36        3.16      1.30 o
  -6   1   0      336.82      324.90      4.36 o
  -5   1   0      578.62      582.97      6.12 o
  -4   1   0      370.50      340.75      4.21 o
  -3   1   0     1847.67     1802.70     14.00 o
  -2   1   0       83.51       76.04      1.19 o
   2   1   0       12.11       12.60      1.17 o
   3   1   0      294.13      268.88      2.59 o
   4   1   0     1393.80     1344.42      9.15 o
   5   1   0      150.51      156.96      3.53 o
   6   1   0       74.44       73.48      2.68 o
   7   1   0      358.30      354.11      5.67 o
   8   1   0       22.92       20.19      3.27 o
   9   1   0       55.38       51.23      5.57 o
  10   1   0        7.19        5.76      2.91 o
  11   1   0        4.90        7.82      3.88 o
 -12   2   0       10.67        9.68      5.40 o
 -11   2   0       13.26       14.62      3.30 o
 -10   2   0        0.06        1.75      1.74 o
  -9   2   0       48.92       46.73      3.00 o
  -8   2   0       21.03       19.91      1.75 o
  -7   2   0       48.12       46.69      2.24 o
  -6   2   0      366.11      392.54      5.56 o
  -5   2   0       10.74       16.31      0.81 o
  -4   2   0       27.79       29.08      1.02 o
  -3   2   0     3248.71     3241.68     20.73 o
  -2   2   0     9458.65     8503.37     38.48 o
  -1   2   0     5400.66     4999.05     12.47 o
   0   2   0     5211.84     4787.33     16.44 o
   1   2   0      928.85      862.81      5.50 o
   2   2   0      197.86      192.44      2.21 o
   3   2   0      138.32      159.21      2.37 o
   4   2   0        7.06        4.80      1.03 o
   5   2   0      222.83      219.22      3.65 o
   6   2   0       38.35       38.25      2.51 o
   7   2   0       29.55       27.15      3.38 o
   8   2   0       57.89       65.78      4.54 o
   9   2   0       91.10       88.95      5.70 o
  10   2   0       12.67       15.50      3.40 o
  11   2   0        2.82        1.73      3.15 o
 -12   3   0        2.14        8.72      5.13 o
 -11   3   0        6.72       10.31      3.42 o
 -10   3   0       38.67       36.85      3.12 o
  -9   3   0        0.00       -1.93      1.70 o
  -8   3   0       94.76       88.55      4.24 o
  -7   3   0      275.60      297.02      6.32 o
  -6   3   0       27.69       22.83      1.03 o
  -5   3   0      105.96      136.27      2.42 o
  -4   3   0       95.39      100.33      2.14 o
  -3   3   0      232.22      223.79      2.53 o
  -2   3   0     4421.96     4357.84     27.35 o
  -1   3   0     7340.13     7115.59     36.23 o
   0   3   0       96.49      100.80      2.41 o
   1   3   0      125.78      139.79      2.24 o
   2   3   0       21.70       28.47      1.15 o
   3   3   0      457.46      472.49      5.01 o
   4   3   0       90.17       95.16      2.90 o
   5   3   0      253.22      252.43      4.80 o
   6   3   0        1.48        0.30      1.20 o
   7   3   0       35.86       30.66      2.99 o
   8   3   0       31.87       25.29      2.91 o
   9   3   0       28.37       37.91      4.22 o
  10   3   0       24.47       34.03      4.38 o
 -11   4   0       28.89       24.61      3.96 o
 -10   4   0        1.51       -0.13      2.50 o
  -9   4   0        0.02       -4.01      2.67 o
  -8   4   0        1.07       -2.58      3.17 o
  -7   4   0      302.58      304.88      4.73 o
  -6   4   0        0.00       -0.11      0.73 o
  -5   4   0      466.94      461.75      5.81 o
  -4   4   0      447.49      436.61      5.84 o
  -3   4   0      167.62      146.88      2.55 o
  -2   4   0       54.85       41.34      1.49 o
  -1   4   0        0.43        2.68      1.25 o
   0   4   0       88.58       98.62      3.04 o
   1   4   0      585.36      597.77      8.02 o
   2   4   0       18.11       18.73      1.41 o
   3   4   0      227.68      222.21      4.10 o
   4   4   0        0.31       -1.37      1.28 o
   5   4   0       25.16       28.50      1.88 o
   6   4   0       31.08       37.12      3.81 o
   7   4   0       54.53       52.49      3.59 o
   8   4   0      152.51      182.78      7.19 o
   9   4   0       60.09       65.51      6.24 o
  10   4   0       53.35       70.30      6.06 o
 -11   5   0        0.06       -0.48      3.15 o
 -10   5   0       34.41       30.92      5.40 o
  -9   5   0       16.83       20.66      2.87 o
  -8   5   0       14.22       11.17      2.60 o
  -7   5   0      129.29      127.25      4.20 o
  -6   5   0       58.99       57.64      2.40 o
  -5   5   0       10.69        8.09      1.04 o
  -4   5   0     2837.99     2932.65     15.15 o
  -3   5   0        0.15        0.60      1.09 o
  -2   5   0      519.05      543.46      6.75 o
  -1   5   0      145.89      156.00      4.95 o
   0   5   0       40.76       39.29      2.41 o
   1   5   0      315.43      307.31      5.75 o
   2   5   0       14.57        9.05      1.35 o
   3   5   0        1.94        2.27      1.08 o
   4   5   0        0.08        2.23      1.41 o
   5   5   0      288.28      282.33      6.21 o
   6   5   0      152.51      158.27      5.07 o
   7   5   0        4.19        3.45      2.18 o
   8   5   0        1.05        0.76      2.47 o
   9   5   0        5.67        2.63      3.10 o
  10   5   0       18.59       29.60      4.91 o
 -11   6   0        0.04       -0.36      3.31 o
 -10   6   0        4.20        0.88      3.03 o
  -9   6   0       73.04       78.01      5.78 o
  -8   6   0       51.13       61.63      5.15 o
  -7   6   0       65.45       73.15      4.14 o
  -6   6   0      372.36      376.76      8.71 o
  -5   6   0      201.00      184.79      5.41 o
  -4   6   0      181.60      185.96      4.16 o
  -3   6   0        4.59        2.00      1.41 o
  -2   6   0       12.24       17.64      2.03 o
  -1   6   0      525.66      558.54     10.99 o
   0   6   0      670.96      702.95     11.97 o
   1   6   0      736.21      767.61     10.80 o
   2   6   0      131.11      135.88      3.79 o
   3   6   0        1.96        1.64      1.39 o
   4   6   0        5.82        6.57      1.78 o
   5   6   0      132.94      132.55      4.82 o
   6   6   0      187.12      177.47      6.18 o
   7   6   0        6.40        7.16      2.11 o
   8   6   0        1.24        1.75      2.50 o
   9   6   0        0.76        0.82      3.61 o
 -11   7   0        0.22       -4.03      3.65 o
 -10   7   0        2.25        3.16      3.40 o
  -9   7   0        3.88        3.14      2.57 o
  -8   7   0        5.32        4.02      2.57 o
  -7   7   0       36.38       37.66      3.32 o
  -6   7   0      191.66      192.77      6.78 o
  -5   7   0        0.97        2.81      1.47 o
  -4   7   0      945.68      952.68      9.84 o
  -3   7   0       34.71       37.84      2.59 o
  -2   7   0       23.10       23.71      3.80 o
  -1   7   0       90.05       82.79      4.77 o
   0   7   0        7.55        6.10      2.29 o
   1   7   0      160.96      164.76      6.20 o
   2   7   0       77.62       88.39      4.27 o
   3   7   0        5.30        5.44      2.72 o
   4   7   0       24.35       19.52      2.40 o
   5   7   0       10.47        5.01      2.28 o
   6   7   0       27.20       24.99      3.12 o
   7   7   0       23.17       25.73      3.74 o
   8   7   0        3.84        3.92      2.81 o
 -10   8   0        4.38        2.94      3.66 o
  -9   8   0        7.69        9.89      3.51 o
  -8   8   0       16.09       18.75      3.04 o
  -7   8   0        4.82        4.41      2.04 o
  -6   8   0        0.33       -3.30      2.46 o
  -5   8   0       10.87       12.27      2.52 o
  -4   8   0       21.71       13.79      3.84 o
  -3   8   0      175.77      168.78      5.58 o
  -2   8   0      118.83      123.33      5.47 o
  -1   8   0       66.76       69.47      4.86 o
   0   8   0      100.90       95.53      6.84 o
   1   8   0       49.85       39.96      3.24 o
   2   8   0       35.29       38.49      3.19 o
   3   8   0      636.68      654.02     12.46 o
   4   8   0      261.04      279.35      8.59 o
   5   8   0      105.08      107.85      6.41 o
   6   8   0       10.10       10.92      3.14 o
   7   8   0        8.91       10.99      3.34 o
  -9   9   0       30.33       36.66      5.73 o
  -8   9   0       20.26       20.24      3.84 o
  -7   9   0        0.14       -2.16      2.04 o
  -6   9   0       10.25        8.10      2.37 o
  -5   9   0        6.69        3.08      2.37 o
  -4   9   0        0.12       -4.38      2.92 o
  -3   9   0        3.93        2.19      2.56 o
  -2   9   0       73.05       70.71      4.59 o
  -1   9   0        2.55        3.30      2.56 o
   0   9   0        2.14        2.52      2.38 o
   1   9   0       39.40       33.38      3.75 o
   2   9   0      214.88      219.02      9.19 o
   3   9   0        1.16        6.72      2.72 o
   4   9   0       46.66       49.78      5.13 o
   5   9   0       10.58        7.99      3.16 o
   6   9   0        0.23       -4.69      3.30 o
  -9  10   0        0.23       -0.36      4.18 o
  -8  10   0        9.11       13.25      3.49 o
  -7  10   0       11.19       10.57      2.85 o
  -6  10   0        2.81        2.70      1.94 o
  -5  10   0        1.45       -0.59      2.47 o
  -4  10   0       19.35       12.01      3.20 o
  -3  10   0      150.51      140.31      8.04 o
  -2  10   0       29.11       34.72      4.61 o
  -1  10   0        0.06        3.54      4.01 o
   0  10   0       79.68       76.82      6.19 o
   1  10   0       86.11       85.07      6.05 o
   2  10   0       70.65       64.06      5.73 o
   3  10   0        4.85        2.48      2.89 o
   4  10   0       19.81       21.68      3.97 o
   5  10   0        8.61       11.51      3.83 o
  -7  11   0        6.45        5.63      2.94 o
  -6  11   0        6.24        5.04      2.79 o
  -5  11   0        0.00        2.17      2.97 o
  -4  11   0        0.47        0.65      3.99 o
  -3  11   0       30.74       28.78      5.54 o
  -2  11   0      131.50      136.46      8.51 o
  -1  11   0       19.86       31.86      4.78 o
   0  11   0       59.80       60.35      7.24 o
   1  11   0        6.86        3.52      3.53 o
   2  11   0       31.65       30.75      4.62 o
   3  11   0       19.15       20.71      3.98 o
  -5  12   0        0.97        4.54      4.18 o
  -4  12   0        9.42       13.13      3.71 o
  -3  12   0       28.73       34.72      5.14 o
  -2  12   0       42.24       59.05      6.36 o
  -1  12   0        1.81        9.21      3.85 o
   0  12   0        0.25        7.68      4.27 o
   1  12   0        0.09        2.31      4.85 o
  -2 -12   1        3.28       -0.29      4.54 o
  -1 -12   1        2.98        0.39      4.82 o
   0 -12   1        3.41       13.20      4.85 o
   1 -12   1       32.64       50.56      6.13 o
   2 -12   1        0.53        0.95      3.39 o
   3 -12   1        6.44        4.51      3.10 o
   4 -12   1        1.17       -0.45      3.37 o
   5 -12   1        8.56       17.07      4.31 o
   6 -12   1        0.15        2.26      3.86 o
  -4 -11   1        0.31       -0.04      2.89 o
  -3 -11   1       32.79       29.27      4.17 o
  -2 -11   1        8.47        6.34      3.13 o
  -1 -11   1       61.24       63.97      7.29 o
   0 -11   1        0.77       -2.17      3.47 o
   1 -11   1       62.88       74.99      6.66 o
   2 -11   1       17.67       23.78      4.27 o
   3 -11   1       29.85       25.88      4.51 o
   4 -11   1        6.25        4.87      3.22 o
   5 -11   1       23.33       11.25      3.17 o
   6 -11   1        8.63        5.53      2.24 o
   7 -11   1       17.55       15.13      3.75 o
   8 -11   1       10.10       10.09      4.32 o
  -5 -10   1        3.67        1.88      3.12 o
  -4 -10   1        1.63        3.53      3.21 o
  -3 -10   1        4.80        6.51      2.80 o
  -2 -10   1        0.04       -0.20      3.03 o
  -1 -10   1      183.14      185.52      9.24 o
   0 -10   1       46.62       43.90      4.62 o
   1 -10   1        0.56        8.77      3.77 o
   2 -10   1       51.90       64.34      5.70 o
   3 -10   1        4.14        6.06      2.47 o
   4 -10   1        3.71        1.08      2.76 o
   5 -10   1       16.89       13.82      2.80 o
   6 -10   1        5.18        6.25      2.42 o
   7 -10   1        8.95        4.80      2.64 o
   8 -10   1        9.75        5.78      2.90 o
   9 -10   1        0.05       -1.01      4.19 o
  -7  -9   1       48.64       65.39      6.71 o
  -6  -9   1       18.89       16.78      5.52 o
  -5  -9   1       10.88       10.41      2.88 o
  -4  -9   1        3.47        8.07      3.03 o
  -3  -9   1        0.08        2.83      2.31 o
  -2  -9   1       21.48       28.44      3.21 o
  -1  -9   1      163.49      162.76      6.67 o
   0  -9   1       63.30       59.41      4.39 o
   1  -9   1        0.05        1.59      2.06 o
   2  -9   1      135.57      136.87      5.88 o
   3  -9   1       60.33       53.40      4.28 o
   4  -9   1        0.47       -3.20      3.35 o
   5  -9   1        5.90        5.53      2.25 o
   6  -9   1        1.79        0.18      1.79 o
   7  -9   1        0.00       -0.20      1.77 o
   8  -9   1       18.34       20.30      3.43 o
   9  -9   1        0.07       -2.93      3.13 o
  10  -9   1        8.25        5.33     12.26 o
  -8  -8   1        0.40        2.37      3.19 o
  -7  -8   1       16.23       16.00      3.41 o
  -6  -8   1       30.18       33.32      3.61 o
  -5  -8   1       37.45       31.76      3.63 o
  -4  -8   1      414.39      418.25     11.04 o
  -3  -8   1       83.97       83.85      4.57 o
  -2  -8   1      200.85      198.83      7.14 o
  -1  -8   1       80.20       80.73      4.65 o
   0  -8   1      531.57      556.08     13.06 o
   1  -8   1        1.34       -2.32      2.32 o
   2  -8   1        4.67       11.07      3.21 o
   3  -8   1       28.58       22.82      2.34 o
   4  -8   1      491.69      492.86     11.69 o
   5  -8   1        0.14       -0.50      1.95 o
   6  -8   1      555.78      561.51     12.07 o
   7  -8   1        1.43        2.94      1.82 o
   8  -8   1        0.48        1.82      2.65 o
   9  -8   1        5.38        8.03      3.10 o
  10  -8   1        2.09        2.20      3.72 o
  -8  -7   1       21.41       24.91      3.72 o
  -7  -7   1        0.05        1.57      2.44 o
  -6  -7   1        0.93        2.81      2.94 o
  -5  -7   1       88.25       84.86      4.36 o
  -4  -7   1       94.79       89.73      4.33 o
  -3  -7   1       16.79       22.33      4.48 o
  -2  -7   1       97.21       94.73      3.81 o
  -1  -7   1        5.14        8.35      2.02 o
   0  -7   1      152.96      147.44      5.90 o
   1  -7   1       61.78       53.39      4.91 o
   2  -7   1      141.04      154.06      4.84 o
   3  -7   1       40.80       35.54      2.80 o
   4  -7   1       54.68       49.42      2.84 o
   5  -7   1      349.15      345.55      6.74 o
   6  -7   1        4.05        4.12      1.72 o
   7  -7   1      119.13      118.99      5.14 o
   8  -7   1        3.72        7.94      2.36 o
   9  -7   1       10.94       10.42      3.07 o
  10  -7   1        5.24        7.47      3.21 o
  11  -7   1        0.73        1.92      4.16 o
  -9  -6   1        3.92        2.34      3.65 o
  -8  -6   1        1.12        1.23      2.38 o
  -7  -6   1       14.52       13.89      2.27 o
  -6  -6   1       36.74       36.83      2.92 o
  -5  -6   1      300.40      292.89      6.97 o
  -4  -6   1        1.77        2.86      1.78 o
  -3  -6   1       52.32       45.31      3.37 o
  -2  -6   1      208.44      210.10      5.29 o
  -1  -6   1      390.00      440.45      8.68 o
   0  -6   1      166.34      171.19      5.13 o
   1  -6   1      438.25      436.41      8.55 o
   2  -6   1        0.82        1.27      1.22 o
   3  -6   1       84.11       88.80      3.72 o
   4  -6   1      101.30      109.47      3.71 o
   5  -6   1        2.99        4.30      1.39 o
   6  -6   1        0.52        0.75      1.63 o
   7  -6   1      108.98      120.37      4.62 o
   8  -6   1      375.87      402.34     11.23 o
   9  -6   1        2.37        3.55      2.33 o
  10  -6   1        2.65        3.95      3.18 o
  11  -6   1        4.18        6.91      4.33 o
 -10  -5   1        0.01        0.85      3.81 o
  -9  -5   1        1.56        2.35      3.03 o
  -8  -5   1        0.26       -1.56      2.39 o
  -7  -5   1        4.59        2.91      1.65 o
  -6  -5   1      287.24      291.76      6.62 o
  -5  -5   1      248.27      246.88      6.05 o
  -4  -5   1      368.32      376.86      6.93 o
  -3  -5   1       49.73       52.70      2.47 o
  -2  -5   1       25.21       19.99      1.69 o
  -1  -5   1      386.97      415.46      6.51 o
   0  -5   1       14.31       16.69      1.60 o
   1  -5   1       77.28       64.80      2.18 o
   2  -5   1       93.23      112.24      2.77 o
   3  -5   1      171.32      178.42      4.45 o
   4  -5   1      341.77      318.01      3.96 o
   5  -5   1      104.00      105.59      3.02 o
   6  -5   1       38.87       33.20      1.85 o
   7  -5   1      371.86      400.59      7.55 o
   8  -5   1      103.28      104.04      5.62 o
   9  -5   1        9.70       10.36      2.67 o
  10  -5   1       10.04        5.83      2.88 o
  11  -5   1        4.44        4.33      3.34 o
 -10  -4   1        4.40       12.62      3.60 o
  -9  -4   1        2.95        2.77      2.75 o
  -8  -4   1       12.65       13.81      2.63 o
  -7  -4   1       79.29       73.10      3.55 o
  -6  -4   1       66.89       64.43      3.86 o
  -5  -4   1      128.45      131.20      4.21 o
  -4  -4   1     1037.77     1084.23     10.80 o
  -3  -4   1      340.36      372.02      5.61 o
  -2  -4   1      283.96      304.97      4.48 o
  -1  -4   1      426.21      436.32      5.57 o
   0  -4   1       81.29       96.43      2.44 o
   1  -4   1       24.30       19.00      0.98 o
   2  -4   1     1327.28     1336.83     12.38 o
   3  -4   1      890.21      947.34     11.40 o
   4  -4   1      579.79      544.59      6.36 o
   5  -4   1       75.96       87.71      2.55 o
   6  -4   1        9.02        8.91      0.95 o
   7  -4   1      145.68      137.41      3.35 o
   8  -4   1       60.03       53.26      3.64 o
   9  -4   1        0.04       -2.35      1.73 o
  10  -4   1       23.27       25.88      3.19 o
  11  -4   1        0.64        1.50      3.68 o
 -11  -3   1        7.51        8.19      4.10 o
 -10  -3   1        5.78        5.03      3.24 o
  -9  -3   1       13.53       14.31      3.13 o
  -8  -3   1       16.82       16.16      3.51 o
  -7  -3   1       44.84       42.36      2.82 o
  -6  -3   1      317.67      318.22      6.09 o
  -5  -3   1       55.80       57.14      2.61 o
  -4  -3   1        2.00        0.73      1.22 o
  -3  -3   1      205.77      232.11      3.27 o
  -2  -3   1      587.59      601.58      5.46 o
  -1  -3   1        9.10       11.02      1.29 o
   0  -3   1     1133.77     1092.99      7.49 o
   1  -3   1       10.43       18.84      1.27 o
   2  -3   1      996.13      973.72      5.89 o
   3  -3   1        8.42        8.20      0.79 o
   4  -3   1      697.84      740.96      7.17 o
   5  -3   1      121.12      128.92      2.72 o
   6  -3   1       23.07       21.59      1.23 o
   7  -3   1      104.75       90.08      2.59 o
   8  -3   1        0.74       -0.59      1.60 o
   9  -3   1       26.78       23.92      2.32 o
  10  -3   1        4.98        3.76      2.03 o
  11  -3   1        1.42        4.83      3.01 o
 -11  -2   1        1.32        4.47      3.10 o
 -10  -2   1      125.27      126.84      8.81 o
  -9  -2   1      148.25      146.68      7.00 o
  -8  -2   1        0.00       -2.14      4.21 o
  -7  -2   1       71.67       72.50      3.33 o
  -6  -2   1        4.15        2.93      1.27 o
  -5  -2   1       68.17       88.02      2.88 o
  -4  -2   1      573.88      591.99      5.55 o
  -3  -2   1     1150.86     1225.44      6.17 o
  -2  -2   1     1760.48     1664.89      6.22 o
  -1  -2   1     2152.58     2034.03      6.73 o
   0  -2   1      162.94      152.34      1.93 o
   1  -2   1       96.52       87.02      1.83 o
   2  -2   1      571.70      553.20      3.60 o
   3  -2   1      357.88      366.18      3.52 o
   4  -2   1      731.42      733.69      6.98 o
   5  -2   1       66.92       69.74      1.76 o
   6  -2   1      466.03      485.64      4.83 o
   7  -2   1        0.19       -0.38      0.91 o
   8  -2   1        1.11       -0.15      1.55 o
   9  -2   1       55.44       51.47      3.11 o
  10  -2   1        4.98        4.20      1.94 o
  11  -2   1        0.04       -4.20      3.36 o
 -11  -1   1        5.64        3.73      2.93 o
 -10  -1   1       19.07       23.48      3.36 o
  -9  -1   1      143.21      135.52      6.52 o
  -8  -1   1        7.89        4.06      2.83 o
  -7  -1   1       43.91       45.79      2.98 o
  -6  -1   1      651.16      660.66      7.48 o
  -5  -1   1      289.24      302.98      3.87 o
  -4  -1   1      660.62      722.80      8.36 o
  -3  -1   1     3466.49     3400.33     20.48 o
  -2  -1   1        9.49       13.52      1.25 o
   2  -1   1     6371.60     6061.33     15.31 o
   3  -1   1     1474.67     1374.76      9.23 o
   4  -1   1       23.00       19.65      0.85 o
   5  -1   1       16.22       12.27      0.92 o
   6  -1   1      160.83      194.94      3.34 o
   7  -1   1      277.09      280.88      3.95 o
   8  -1   1       33.89       28.72      2.18 o
   9  -1   1       20.97       19.36      2.31 o
  10  -1   1        0.65       -0.06      2.94 o
  11  -1   1        1.50        0.70      3.52 o
 -12   0   1        1.25        3.74      3.47 o
 -11   0   1        0.09       -1.65      2.53 o
 -10   0   1        0.31       -2.01      2.32 o
  -9   0   1        1.44       -1.66      1.80 o
  -8   0   1        0.12        1.03      2.15 o
  -7   0   1        9.80       14.10      2.10 o
  -6   0   1      359.23      364.72      4.69 o
  -5   0   1     4028.73     4060.75     31.27 o
  -4   0   1      367.12      387.85      4.41 o
  -3   0   1     2194.58     2189.64     14.94 o
  -2   0   1      591.55      556.63      3.42 o
   2   0   1     3061.23     3037.04     10.11 o
   3   0   1       15.23       15.58      0.73 o
   4   0   1      497.72      520.75      4.72 o
   5   0   1     1984.01     2149.99     11.59 o
   6   0   1        2.47        1.46      0.96 o
   7   0   1      211.19      200.11      4.20 o
   8   0   1       28.05       30.55      2.31 o
   9   0   1        3.97        0.26      1.69 o
  10   0   1        9.99        3.84      3.07 o
  11   0   1       37.77       42.18      4.36 o
 -12   1   1        3.46        2.80      3.73 o
 -11   1   1       16.38       15.51      3.35 o
 -10   1   1       31.51       33.57      2.98 o
  -9   1   1        1.06        1.86      1.30 o
  -8   1   1        2.32        1.81      1.30 o
  -7   1   1        1.41        0.84      1.00 o
  -6   1   1        5.69        8.38      1.11 o
  -5   1   1        1.70        1.16      0.75 o
  -4   1   1      142.99      139.08      2.50 o
  -3   1   1     1791.92     1760.01     12.06 o
  -2   1   1      240.13      238.30      1.63 o
   1   1   1      555.38      532.27      2.98 o
   2   1   1     3433.37     3364.12     14.95 o
   3   1   1       80.07       65.44      1.33 o
   4   1   1        0.30        1.22      1.06 o
   5   1   1      255.20      266.77      4.86 o
   6   1   1      169.65      173.91      4.29 o
   7   1   1        0.00        1.13      3.15 o
   8   1   1      410.30      391.11      7.77 o
   9   1   1      125.23      113.74      6.20 o
  10   1   1       18.90       12.82      3.45 o
  11   1   1        0.95       -0.22      2.75 o
 -12   2   1        1.73        6.09      5.10 o
 -11   2   1       15.68       18.91      3.09 o
 -10   2   1        4.37        3.90      1.89 o
  -9   2   1        1.00        0.73      1.41 o
  -8   2   1       55.11       55.61      2.71 o
  -7   2   1      133.69      128.83      3.84 o
  -6   2   1      134.28      150.14      3.41 o
  -5   2   1      631.82      634.01      6.33 o
  -4   2   1      460.68      467.60      4.37 o
  -3   2   1      476.66      490.17      4.09 o
  -2   2   1     1844.61     1812.86      7.86 o
  -1   2   1       85.61       82.17      1.68 o
   0   2   1       44.53       50.95      2.78 o
   1   2   1       60.83       48.15      1.81 o
   2   2   1       95.94      106.89      1.64 o
   3   2   1       22.53       21.19      1.10 o
   4   2   1      164.08      179.39      3.37 o
   5   2   1       81.14       80.87      2.54 o
   6   2   1       41.15       39.54      2.52 o
   7   2   1        4.18        5.32      2.19 o
   8   2   1       12.79        9.19      2.25 o
   9   2   1       42.02       49.90      5.00 o
  10   2   1       10.98       12.24      3.51 o
  11   2   1       64.67       62.04      6.09 o
 -12   3   1        2.83        3.47      4.01 o
 -11   3   1        2.53        3.61      2.56 o
 -10   3   1        1.10       -1.63      2.47 o
  -9   3   1       24.69       23.76      2.51 o
  -8   3   1      102.96      116.36      5.01 o
  -7   3   1      103.71       87.25      4.78 o
  -6   3   1      155.62      120.27      3.84 o
  -5   3   1       43.10       47.88      1.59 o
  -4   3   1        0.06        1.26      0.52 o
  -3   3   1      196.52      199.47      2.83 o
  -2   3   1     3473.17     3456.86     22.28 o
  -1   3   1      265.15      300.56      3.38 o
   0   3   1      246.68      248.84      3.36 o
   1   3   1       34.20       38.34      1.28 o
   2   3   1       28.05       27.10      1.15 o
   3   3   1      753.33      774.33      7.36 o
   4   3   1      140.98      147.69      3.22 o
   5   3   1       38.13       44.09      2.41 o
   6   3   1      228.48      239.83      6.15 o
   7   3   1       13.24       15.38      2.64 o
   8   3   1        2.65        0.06      2.01 o
   9   3   1       93.91      102.20      6.43 o
  10   3   1       28.35       29.93      6.53 o
 -12   4   1       11.68       22.86      6.12 o
 -11   4   1        0.85       -2.22      2.75 o
 -10   4   1       22.10       18.12      3.00 o
  -9   4   1        5.23        2.98      1.92 o
  -8   4   1       45.80       50.31      4.19 o
  -7   4   1       25.73       23.57      1.35 o
  -6   4   1      193.74      201.44      4.71 o
  -5   4   1      102.68       95.90      2.44 o
  -4   4   1      715.13      688.85      6.36 o
  -3   4   1      470.77      524.75      7.21 o
  -2   4   1     4410.93     4555.77     39.20 o
  -1   4   1      134.15      140.63      4.02 o
   0   4   1     2457.66     2532.06     16.99 o
   1   4   1       60.04       59.56      2.42 o
   2   4   1        2.74        2.89      1.40 o
   3   4   1       15.24       15.13      1.24 o
   4   4   1        4.65        2.52      1.48 o
   5   4   1      396.50      403.96      6.80 o
   6   4   1       34.47       39.85      3.49 o
   7   4   1        0.19        0.55      1.85 o
   8   4   1       15.67       19.09      2.85 o
   9   4   1        4.67        5.17      3.40 o
  10   4   1        1.83        4.56      3.62 o
 -11   5   1       10.01        7.27      3.35 o
 -10   5   1        2.81        0.64      3.34 o
  -9   5   1      262.76      261.54     11.53 o
  -8   5   1      282.59      315.42     10.24 o
  -7   5   1       41.20       37.27      2.68 o
  -6   5   1        9.69       11.35      1.60 o
  -5   5   1     1244.09     1294.69     12.00 o
  -4   5   1       95.83       86.34      2.93 o
  -3   5   1       70.34       70.09      2.86 o
  -2   5   1     1241.95     1333.93     10.92 o
  -1   5   1        8.36        7.19      2.73 o
   0   5   1       42.02       35.28      2.35 o
   1   5   1      425.55      421.91      7.05 o
   2   5   1      205.33      202.95      4.19 o
   3   5   1       21.26       24.10      1.70 o
   4   5   1      178.89      189.74      4.90 o
   5   5   1       28.38       32.90      2.98 o
   6   5   1      105.32      115.16      5.02 o
   7   5   1       35.22       39.42      3.32 o
   8   5   1        2.76       -0.83      2.61 o
   9   5   1        4.00        4.91      3.57 o
 -11   6   1       27.28       31.91      5.43 o
 -10   6   1        0.45       -3.81      4.55 o
  -9   6   1       11.09       11.39      3.18 o
  -8   6   1       54.48       59.01      5.02 o
  -7   6   1      595.25      589.16     12.47 o
  -6   6   1      344.22      372.71      8.75 o
  -5   6   1      179.08      163.11      4.38 o
  -4   6   1      169.71      169.75      4.85 o
  -3   6   1      506.72      525.91      7.86 o
  -2   6   1       90.86       89.75      3.90 o
  -1   6   1      176.71      186.05      6.43 o
   0   6   1       12.78       12.14      3.04 o
   1   6   1        0.08        0.44      1.38 o
   2   6   1      145.33      135.70      4.11 o
   3   6   1        0.03        0.35      1.60 o
   4   6   1      120.43      116.58      4.21 o
   5   6   1      213.06      213.35      7.07 o
   6   6   1       36.32       37.94      3.37 o
   7   6   1        2.79        4.38      2.24 o
   8   6   1        2.35        4.39      2.45 o
   9   6   1       12.02       17.13      5.37 o
 -11   7   1        0.00       -1.25      3.84 o
 -10   7   1        0.70        3.23      3.12 o
  -9   7   1       88.92       97.53      8.08 o
  -8   7   1       25.25       24.89      3.36 o
  -7   7   1      111.29      120.25      5.59 o
  -6   7   1        1.12        0.74      1.72 o
  -5   7   1        8.35       11.55      2.20 o
  -4   7   1       36.49       39.14      2.60 o
  -3   7   1        3.67        1.81      1.85 o
  -2   7   1       24.13       23.29      2.89 o
  -1   7   1       88.20       90.67      4.92 o
   0   7   1       16.79       17.37      2.29 o
   1   7   1        1.22        2.08      2.04 o
   2   7   1       77.99       74.20      3.54 o
   3   7   1       10.34        8.28      2.77 o
   4   7   1      181.07      183.12      6.38 o
   5   7   1       67.81       70.59      4.92 o
   6   7   1       21.79       25.27      3.39 o
   7   7   1       11.49       14.89      3.29 o
   8   7   1        2.58        5.06      3.54 o
 -10   8   1       52.39       61.45      6.99 o
  -9   8   1        1.12        3.02      3.34 o
  -8   8   1       13.95       10.90      2.94 o
  -7   8   1        0.93        1.22      1.74 o
  -6   8   1      203.82      218.70      7.86 o
  -5   8   1       30.54       28.30      3.51 o
  -4   8   1        0.36       -3.40      3.24 o
  -3   8   1        1.90        1.03      2.12 o
  -2   8   1        9.85        9.89      2.56 o
  -1   8   1       30.20       33.01      3.64 o
   0   8   1        1.87       -1.03      3.00 o
   1   8   1        4.79        5.51      2.38 o
   2   8   1       21.23       16.56      2.79 o
   3   8   1        3.86        2.41      2.71 o
   4   8   1        7.83        5.36      3.31 o
   5   8   1       61.55       55.81      4.94 o
   6   8   1        8.96        7.55      2.63 o
   7   8   1        1.58        4.99      3.60 o
  -9   9   1        8.73        8.78      3.04 o
  -8   9   1       46.33       51.46      5.41 o
  -7   9   1       14.36       12.00      2.56 o
  -6   9   1        0.10        1.17      2.29 o
  -5   9   1       23.98       22.12      3.64 o
  -4   9   1       74.20       55.29      4.81 o
  -3   9   1        9.53        3.83      2.57 o
  -2   9   1       15.58       27.45      3.07 o
  -1   9   1       18.87       25.36      3.52 o
   0   9   1       29.58       30.02      4.49 o
   1   9   1        5.66       -0.89      2.64 o
   2   9   1        7.60        6.00      3.16 o
   3   9   1        2.67        4.89      3.41 o
   4   9   1        9.02       10.30      3.58 o
   5   9   1       12.59        7.79      3.36 o
   6   9   1       14.74        9.88      4.69 o
  -8  10   1       39.97       45.58      5.52 o
  -7  10   1        5.08        4.11      2.72 o
  -6  10   1        9.88        8.38      2.54 o
  -5  10   1        0.03       -0.12      2.90 o
  -4  10   1       56.04       44.97      4.67 o
  -3  10   1       36.66       21.65      3.57 o
  -2  10   1       88.05      104.46      7.29 o
  -1  10   1       57.87       62.54      6.81 o
   0  10   1        7.67        9.21      3.69 o
   1  10   1        1.20       -5.43      4.46 o
   2  10   1       45.27       35.93      4.70 o
   3  10   1        0.17        1.18      3.86 o
   4  10   1       17.35       16.34      4.00 o
  -7  11   1        2.17        2.43      2.72 o
  -6  11   1        1.40        3.15      2.54 o
  -5  11   1        0.44        4.61      2.83 o
  -4  11   1        0.00       -1.54      3.48 o
  -3  11   1        0.04        0.17      3.19 o
  -2  11   1       57.54       62.01      6.22 o
  -1  11   1        0.60        3.69      3.26 o
   0  11   1        1.52        4.02      3.61 o
   1  11   1        0.42        4.55      4.38 o
   2  11   1        4.28        8.05      4.05 o
   3  11   1        0.00       -0.70      3.30 o
  -4  12   1        1.51        4.68      3.73 o
  -3  12   1       34.24       29.22      6.37 o
  -2  12   1        0.11        1.12      3.74 o
  -1  12   1        9.01       17.47      4.48 o
   0  12   1        4.23        4.97      5.79 o
   1 -13   2        4.90       12.21      5.06 o
   2 -13   2        0.55        1.21      3.91 o
   3 -13   2        0.48        0.39      3.57 o
  -2 -12   2       19.77       17.35      4.89 o
  -1 -12   2        0.33       -4.16      3.59 o
   0 -12   2       92.60      101.70      9.07 o
   1 -12   2       35.28       45.85      5.70 o
   2 -12   2       36.69       44.59      6.70 o
   3 -12   2        4.00        3.82      3.85 o
   4 -12   2        8.90       12.66      4.33 o
   5 -12   2        5.86        7.22      3.86 o
   6 -12   2       24.33       27.97      4.81 o
  -4 -11   2        1.11        4.85      2.96 o
  -3 -11   2        0.40       -0.88      2.79 o
  -2 -11   2       60.60       52.75      5.67 o
  -1 -11   2        0.01       -4.09      4.23 o
   0 -11   2       85.10       77.71      8.46 o
   1 -11   2       41.68       45.22      5.29 o
   2 -11   2       79.31       87.50      6.73 o
   3 -11   2        0.99        2.11      3.15 o
   4 -11   2        0.08        0.10      2.38 o
   5 -11   2        0.69       -3.55      3.41 o
   6 -11   2        2.50       -0.29      2.91 o
   7 -11   2        4.70        7.78      3.29 o
   8 -11   2        5.46        7.12      3.14 o
  -6 -10   2       20.25       26.46      4.69 o
  -5 -10   2        0.56        0.73      3.11 o
  -4 -10   2      122.81      123.60      7.57 o
  -3 -10   2       20.77       15.41      3.43 o
  -2 -10   2       23.95       17.90      3.05 o
  -1 -10   2        0.06       -1.70      2.40 o
   0 -10   2       10.30       12.08      3.30 o
   1 -10   2      131.34      147.94      8.08 o
   2 -10   2      104.36      109.93      7.01 o
   3 -10   2      198.75      209.36      8.64 o
   4 -10   2       20.51       19.01      3.08 o
   5 -10   2        6.81        2.54      2.32 o
   6 -10   2        7.49        2.89      2.16 o
   7 -10   2        0.49        0.84      1.97 o
   8 -10   2        0.01        0.18      3.26 o
   9 -10   2       12.58       17.89      4.87 o
  -7  -9   2        3.54       11.72      4.67 o
  -6  -9   2       24.70       30.82      4.98 o
  -5  -9   2        0.08        1.68      2.68 o
  -4  -9   2       48.89       46.41      4.53 o
  -3  -9   2      167.07      169.05      6.25 o
  -2  -9   2      836.71      821.95     14.92 o
  -1  -9   2      572.25      559.65     12.02 o
   0  -9   2      239.53      243.36     10.58 o
   1  -9   2        0.09       -3.15      2.32 o
   2  -9   2       70.17       68.67      4.80 o
   3  -9   2      319.66      316.29      9.81 o
   4  -9   2        0.49       -1.15      1.82 o
   5  -9   2       53.57       49.60      3.68 o
   6  -9   2        0.05        2.12      1.87 o
   7  -9   2       61.67       73.36      4.43 o
   8  -9   2        0.84       -1.93      2.56 o
   9  -9   2        0.29       -3.04      3.09 o
  -8  -8   2        4.37        5.68      2.90 o
  -7  -8   2       13.70       13.56      2.91 o
  -6  -8   2       38.59       38.49      3.82 o
  -5  -8   2      278.40      284.28      7.93 o
  -4  -8   2       68.26       70.60      4.33 o
  -3  -8   2        3.55        7.39      3.55 o
  -2  -8   2      154.77      165.66      6.51 o
  -1  -8   2        2.53        1.74      2.18 o
   0  -8   2        6.95        5.97      2.02 o
   1  -8   2     1330.13     1362.25     17.24 o
   2  -8   2        4.60        7.10      1.51 o
   3  -8   2        0.54        1.07      1.57 o
   4  -8   2        0.03       -0.39      1.56 o
   5  -8   2      320.22      319.70      8.43 o
   6  -8   2       24.37       24.54      2.77 o
   7  -8   2       41.02       37.88      3.61 o
   8  -8   2        5.47        3.28      2.59 o
   9  -8   2        0.30        0.29      2.42 o
  10  -8   2        0.51       -3.18      3.24 o
  -9  -7   2        1.45        2.49      3.31 o
  -8  -7   2       11.61       14.48      3.11 o
  -7  -7   2        0.35        2.39      2.59 o
  -6  -7   2       71.00       68.58      4.03 o
  -5  -7   2       68.74       58.43      3.60 o
  -4  -7   2      387.77      392.66      8.41 o
  -3  -7   2      153.31      156.90      6.14 o
  -2  -7   2        2.47        3.42      1.36 o
  -1  -7   2       35.55       33.60      3.01 o
   0  -7   2        2.13        4.23      1.15 o
   1  -7   2        2.28        4.03      1.23 o
   2  -7   2       61.14       56.08      3.37 o
   3  -7   2      186.80      196.68      5.82 o
   4  -7   2        7.18        6.13      1.42 o
   5  -7   2      124.84      138.77      4.01 o
   6  -7   2        2.85        0.39      1.53 o
   7  -7   2       16.96       17.52      2.22 o
   8  -7   2      275.26      316.26     10.50 o
   9  -7   2        0.21       -0.51      2.35 o
  10  -7   2       12.45       15.27      3.63 o
  11  -7   2        4.41        1.97      3.73 o
  -9  -6   2        3.49        0.91      3.40 o
  -8  -6   2        1.20        0.59      2.20 o
  -7  -6   2       11.82       15.87      2.47 o
  -6  -6   2      394.24      391.98      8.23 o
  -5  -6   2       16.61       13.46      2.05 o
  -4  -6   2        5.76        6.25      1.84 o
  -3  -6   2      169.80      177.97      4.73 o
  -2  -6   2       48.44       55.73      2.89 o
  -1  -6   2      192.68      187.77      6.13 o
   0  -6   2       39.47       34.89      2.41 o
   1  -6   2       15.34       14.59      1.34 o
   2  -6   2       35.74       35.23      2.27 o
   3  -6   2      590.56      663.07      9.86 o
   4  -6   2        6.65        4.85      1.23 o
   5  -6   2       85.61       79.92      3.73 o
   6  -6   2        8.97        9.44      1.63 o
   7  -6   2       12.27       13.66      1.92 o
   8  -6   2       79.42       70.38      4.65 o
   9  -6   2       63.53       60.52      4.93 o
  10  -6   2       15.13       14.55      3.05 o
  11  -6   2        0.12       -2.95      3.66 o
 -10  -5   2        6.69       10.96      4.87 o
  -9  -5   2        3.55       -0.11      2.86 o
  -8  -5   2       55.70       53.86      3.72 o
  -7  -5   2       62.11       61.29      3.35 o
  -6  -5   2     1638.48     1696.56     15.30 o
  -5  -5   2       40.36       37.58      2.54 o
  -4  -5   2        2.05        4.08      1.85 o
  -3  -5   2      276.94      271.46      5.38 o
  -2  -5   2      301.30      295.01      5.45 o
  -1  -5   2      197.81      202.67      4.87 o
   0  -5   2       63.17       58.24      2.70 o
   1  -5   2        5.47        7.04      0.93 o
   2  -5   2      478.25      501.11      7.13 o
   3  -5   2       24.23       28.38      1.67 o
   4  -5   2       34.12       27.84      1.28 o
   5  -5   2       10.73        9.76      1.26 o
   6  -5   2       74.01       78.10      2.94 o
   7  -5   2      285.07      290.20      6.17 o
   8  -5   2      310.76      343.88      9.13 o
   9  -5   2      214.63      225.72      8.01 o
  10  -5   2        3.19        4.73      2.56 o
  11  -5   2        0.05       -3.56      3.05 o
 -10  -4   2        0.67        2.03      3.45 o
  -9  -4   2       74.45       75.79      5.54 o
  -8  -4   2       20.20       20.86      2.45 o
  -7  -4   2      220.23      227.44      5.68 o
  -6  -4   2     1132.57     1143.04     11.72 o
  -5  -4   2      100.94      100.79      3.56 o
  -4  -4   2      151.04      155.64      3.69 o
  -3  -4   2        7.78       14.50      1.32 o
  -2  -4   2      110.65      100.63      3.02 o
  -1  -4   2      635.78      653.90      6.62 o
   0  -4   2       58.00       69.28      1.97 o
   1  -4   2      436.65      455.02      5.86 o
   2  -4   2     2682.61     2718.25     18.03 o
   3  -4   2     1021.31     1120.37     11.04 o
   4  -4   2      236.73      260.15      3.89 o
   5  -4   2        0.15        0.34      0.78 o
   6  -4   2        5.98        6.20      1.14 o
   7  -4   2        9.12        9.97      1.38 o
   8  -4   2      368.80      393.36      8.77 o
   9  -4   2       23.50       28.03      2.57 o
  10  -4   2        2.42        0.78      1.96 o
  11  -4   2        0.44        2.49      3.33 o
 -11  -3   2       31.35       38.17      4.83 o
 -10  -3   2       15.92       14.92      3.32 o
  -9  -3   2      166.78      177.17      7.72 o
  -8  -3   2      387.02      417.52      8.94 o
  -7  -3   2      285.09      289.96      5.93 o
  -6  -3   2       38.54       35.75      2.19 o
  -5  -3   2        2.68        3.47      1.24 o
  -4  -3   2      157.87      172.68      3.20 o
  -3  -3   2      186.79      192.33      2.84 o
  -2  -3   2     3133.88     3165.44     22.70 o
  -1  -3   2     1790.33     1792.72     12.20 o
   0  -3   2      613.98      577.55      5.26 o
   1  -3   2      169.75      187.25      2.76 o
   2  -3   2      520.17      529.06      4.31 o
   3  -3   2      320.00      364.01      3.76 o
   4  -3   2      154.31      172.93      3.04 o
   5  -3   2      196.33      207.90      3.62 o
   6  -3   2       89.51       75.02      2.12 o
   7  -3   2      141.99      134.14      3.24 o
   8  -3   2       90.25       80.68      3.66 o
   9  -3   2        0.03       -1.41      1.70 o
  10  -3   2        0.94        0.34      2.06 o
  11  -3   2        8.60        6.72      2.97 o
 -11  -2   2        2.87        3.47      2.85 o
 -10  -2   2        0.34        1.12      2.39 o
  -9  -2   2       12.75        9.43      3.06 o
  -8  -2   2        5.42        2.22      2.41 o
  -7  -2   2      441.59      474.47      5.82 o
  -6  -2   2        2.18        1.61      1.09 o
  -5  -2   2       31.64       34.20      1.50 o
  -4  -2   2      321.81      307.98      3.78 o
  -3  -2   2     1127.94     1164.35      8.28 o
  -2  -2   2      821.62      770.44      6.11 o
  -1  -2   2     7652.67     7046.25     18.77 o
   0  -2   2      102.39       95.26      1.89 o
   1  -2   2      259.22      270.31      2.83 o
   2  -2   2      125.49      115.15      1.55 o
   3  -2   2     1364.60     1277.56      8.71 o
   4  -2   2      492.49      546.29      4.96 o
   5  -2   2        8.63        4.86      0.74 o
   6  -2   2       68.82       60.26      1.97 o
   7  -2   2      630.18      663.55      7.07 o
   8  -2   2        5.26        2.98      1.55 o
   9  -2   2       12.90        9.70      1.75 o
  10  -2   2        8.34        8.77      2.78 o
  11  -2   2        1.44        0.80      2.99 o
 -11  -1   2       10.61        8.95      2.96 o
 -10  -1   2      117.42      119.68      5.40 o
  -9  -1   2       17.34       13.55      2.42 o
  -8  -1   2       52.58       52.57      4.34 o
  -7  -1   2        0.44        2.04      1.72 o
  -6  -1   2       13.51       10.49      0.91 o
  -5  -1   2      496.08      521.67      5.23 o
  -4  -1   2        0.67       -0.02      0.64 o
  -3  -1   2      932.51      982.59      7.43 o
  -2  -1   2     7092.18     6702.36     24.12 o
  -1  -1   2       34.41       26.39      1.10 o
   1  -1   2      511.43      508.12      3.17 o
   2  -1   2    14387.67    13050.43     33.83 o
   3  -1   2      318.87      341.67      2.77 o
   4  -1   2     1760.31     1763.58      8.26 o
   5  -1   2     2870.13     2958.39     12.71 o
   6  -1   2      102.17      105.87      2.59 o
   7  -1   2        9.74       15.32      1.52 o
   8  -1   2      175.31      179.40      4.75 o
   9  -1   2        2.69        2.65      2.02 o
  10  -1   2       10.30       15.79      3.30 o
  11  -1   2       66.15       74.41      6.05 o
 -12   0   2        1.11       -1.73      3.06 o
 -11   0   2        0.02       -3.72      2.48 o
 -10   0   2      112.80      105.34      5.96 o
  -9   0   2        8.58        4.45      1.88 o
  -8   0   2        0.08        2.81      1.98 o
  -7   0   2       24.67       24.17      1.65 o
  -6   0   2      190.31      191.26      3.81 o
  -5   0   2      315.45      327.98      4.40 o
  -4   0   2       46.87       51.70      1.69 o
  -3   0   2       43.82       35.72      0.81 o
  -2   0   2      393.14      368.50      2.33 o
  -1   0   2     2000.25     1933.03     24.00 o
   1   0   2     1545.36     1430.33      5.68 o
   2   0   2     5971.48     5753.02     20.63 o
   3   0   2      531.90      513.80      3.50 o
   4   0   2     1998.51     2265.91     15.03 o
   5   0   2      978.62      959.15      8.66 o
   6   0   2      345.96      355.00      5.77 o
   7   0   2        3.28        2.87      1.32 o
   8   0   2        2.77        1.11      1.54 o
   9   0   2      110.97      101.88      5.29 o
  10   0   2        0.35       -1.95      2.48 o
  11   0   2        0.19       -2.30      3.30 o
 -12   1   2        5.51        3.08      3.44 o
 -11   1   2       18.88       18.65      3.98 o
 -10   1   2       16.38       12.62      2.46 o
  -9   1   2        1.91        0.91      1.79 o
  -8   1   2        0.19        0.92      1.34 o
  -7   1   2        0.98        1.61      0.99 o
  -6   1   2      166.68      180.76      3.45 o
  -5   1   2        1.81        1.13      0.64 o
  -4   1   2     1458.74     1443.23      8.19 o
  -3   1   2      530.75      495.83      4.90 o
  -2   1   2      286.40      285.24      2.28 o
  -1   1   2    14272.52    12705.74     33.22 o
   0   1   2     6483.52     6032.12     21.92 o
   1   1   2       22.03       19.25      1.48 o
   2   1   2       47.31       50.34      1.05 o
   3   1   2      229.86      236.89      2.75 o
   4   1   2     1211.16     1370.89      9.34 o
   5   1   2       17.74       14.79      1.58 o
   6   1   2        0.63        0.10      1.29 o
   7   1   2       29.47       32.72      2.57 o
   8   1   2      161.99      155.06      5.21 o
   9   1   2       46.34       48.21      4.09 o
  10   1   2       50.93       50.47      4.30 o
  11   1   2        6.10        6.32      2.72 o
 -12   2   2       46.27       41.61      7.47 o
 -11   2   2       10.92        9.42      2.84 o
 -10   2   2      145.98      159.55      6.36 o
  -9   2   2        0.23       -1.67      1.37 o
  -8   2   2        3.86        3.29      1.34 o
  -7   2   2        0.08        0.09      0.95 o
  -6   2   2        1.17        0.16      0.85 o
  -5   2   2       26.77       29.87      1.45 o
  -4   2   2      510.81      512.91      3.84 o
  -3   2   2      960.98      958.52      5.57 o
  -2   2   2      511.44      539.65      3.71 o
  -1   2   2     1279.61     1217.85      6.12 o
   0   2   2      814.69      809.74      6.49 o
   1   2   2      444.31      390.71      4.85 o
   2   2   2     1194.20     1260.14      7.97 o
   3   2   2      837.05      924.75      6.22 o
   4   2   2     1019.60     1068.76      8.34 o
   5   2   2      221.48      233.59      4.75 o
   6   2   2       74.52       75.32      3.21 o
   7   2   2      145.19      156.20      5.22 o
   8   2   2       64.48       62.64      3.55 o
   9   2   2        0.19       -0.24      2.28 o
  10   2   2        0.01       -2.65      3.04 o
 -12   3   2        2.69       -1.02      4.12 o
 -11   3   2        0.09        0.33      2.30 o
 -10   3   2       23.85       21.26      2.83 o
  -9   3   2       11.11        6.66      2.31 o
  -8   3   2        7.25        6.37      1.46 o
  -7   3   2       24.58       25.18      2.07 o
  -6   3   2      247.76      263.50      4.24 o
  -5   3   2        2.35        1.96      0.61 o
  -4   3   2       20.08       18.42      1.04 o
  -3   3   2     1831.65     1906.59     12.20 o
  -2   3   2     1045.30     1003.91      8.26 o
  -1   3   2      273.14      316.84      4.18 o
   0   3   2      258.79      283.07      4.68 o
   1   3   2       32.92       35.97      1.40 o
   2   3   2      214.64      259.15      3.88 o
   3   3   2       69.89       77.09      2.45 o
   4   3   2      480.35      495.61      7.78 o
   5   3   2        0.24        2.79      1.63 o
   6   3   2       11.36       11.86      1.96 o
   7   3   2        1.07        0.47      1.79 o
   8   3   2        0.84        1.54      1.79 o
   9   3   2       22.70       31.12      4.10 o
  10   3   2        0.00        3.10      3.29 o
 -12   4   2        6.21       12.68      4.52 o
 -11   4   2        0.12       -0.43      2.78 o
 -10   4   2        8.98       13.51      3.65 o
  -9   4   2       33.11       42.56      4.81 o
  -8   4   2       30.14       34.34      3.50 o
  -7   4   2       97.69       99.63      3.71 o
  -6   4   2        0.70       -0.35      0.81 o
  -5   4   2      422.91      399.06      5.41 o
  -4   4   2        5.21        4.51      0.94 o
  -3   4   2     1345.49     1404.26     14.07 o
  -2   4   2     1639.10     1668.88     17.13 o
  -1   4   2      813.16      899.83     10.57 o
   0   4   2        5.18        1.78      0.88 o
   1   4   2        2.37        3.23      1.15 o
   2   4   2       19.40       23.46      1.83 o
   3   4   2      228.79      235.08      4.88 o
   4   4   2      196.39      201.87      6.52 o
   5   4   2      135.21      140.87      4.94 o
   6   4   2       90.76       91.15      4.25 o
   7   4   2        4.78        4.14      2.07 o
   8   4   2        0.14       -1.48      2.10 o
   9   4   2        0.20        2.13      2.90 o
 -11   5   2        0.42       -1.53      4.30 o
 -10   5   2        0.09       -1.53      4.19 o
  -9   5   2       24.05       18.99      3.40 o
  -8   5   2      375.01      385.24     10.24 o
  -7   5   2      271.78      279.28      9.61 o
  -6   5   2      251.05      217.81      4.89 o
  -5   5   2     1939.06     1970.21     14.77 o
  -4   5   2       27.35       21.25      1.79 o
  -3   5   2        2.40        5.41      1.33 o
  -2   5   2      204.10      222.23      4.77 o
  -1   5   2      890.15      918.50     11.86 o
   0   5   2       33.04       29.22      2.33 o
   1   5   2      494.45      496.72      6.53 o
   2   5   2      298.22      307.70      5.61 o
   3   5   2       37.47       41.15      2.57 o
   4   5   2       29.55       28.04      2.91 o
   5   5   2      204.19      224.36      6.19 o
   6   5   2      112.32      104.52      4.83 o
   7   5   2        1.24       -0.73      2.14 o
   8   5   2        1.32        0.59      2.17 o
   9   5   2        0.84       -0.65      4.27 o
 -11   6   2        0.20        1.31      5.32 o
 -10   6   2        0.03       -0.51      4.22 o
  -9   6   2       13.67       13.54      3.17 o
  -8   6   2      151.60      163.65      7.18 o
  -7   6   2      222.85      229.98      7.17 o
  -6   6   2      439.30      436.08      9.67 o
  -5   6   2        0.19        0.59      1.23 o
  -4   6   2        7.15        6.12      1.65 o
  -3   6   2       39.53       41.78      2.44 o
  -2   6   2      493.80      517.70      7.98 o
  -1   6   2       50.51       43.65      3.21 o
   0   6   2        0.84       -0.95      2.01 o
   1   6   2       13.12       13.38      2.30 o
   2   6   2       35.70       31.72      2.71 o
   3   6   2        2.62        3.36      1.62 o
   4   6   2        0.02       -0.37      2.39 o
   5   6   2      149.43      140.53      5.57 o
   6   6   2        0.47        2.79      2.26 o
   7   6   2        2.65        2.59      2.16 o
   8   6   2        0.03        0.57      2.94 o
 -11   7   2        1.88        1.01      6.68 o
 -10   7   2        0.39       -1.58      3.99 o
  -9   7   2       58.81       65.60      6.00 o
  -8   7   2       88.29       89.26      6.54 o
  -7   7   2      236.16      246.06      8.01 o
  -6   7   2       99.49      106.93      5.27 o
  -5   7   2       38.87       37.29      3.50 o
  -4   7   2      232.79      230.96      7.40 o
  -3   7   2        6.55        2.89      2.05 o
  -2   7   2        6.74        4.63      1.96 o
  -1   7   2        2.31        3.62      3.07 o
   0   7   2      115.38      121.34      4.77 o
   1   7   2      307.14      316.04      9.41 o
   2   7   2        8.82        7.00      4.76 o
   3   7   2       44.09       42.00      3.58 o
   4   7   2       50.16       44.17      3.69 o
   5   7   2      218.00      220.49      8.28 o
   6   7   2       33.11       34.25      3.90 o
   7   7   2       20.68       18.53      3.50 o
 -10   8   2        7.89       10.84      3.58 o
  -9   8   2        2.25        0.17      2.73 o
  -8   8   2        3.34        5.98      2.66 o
  -7   8   2       32.41       32.40      3.67 o
  -6   8   2       73.44       74.62      5.50 o
  -5   8   2       53.31       55.45      4.90 o
  -4   8   2        0.74       -5.43      3.62 o
  -3   8   2        1.83        0.21      2.96 o
  -2   8   2       62.38       60.30      4.40 o
  -1   8   2        9.80        7.75      2.54 o
   0   8   2       12.59       10.64      4.14 o
   1   8   2        0.69       -1.55      3.46 o
   2   8   2      189.63      186.47      7.84 o
   3   8   2       40.82       37.54      3.82 o
   4   8   2      100.97      112.29      5.84 o
   5   8   2        0.34       -2.89      2.85 o
   6   8   2        0.36        1.64      3.14 o
  -9   9   2       31.69       38.39      5.09 o
  -8   9   2        1.85        1.70      3.11 o
  -7   9   2       12.85       17.71      3.55 o
  -6   9   2        6.11        5.15      2.39 o
  -5   9   2       26.64       19.24      4.03 o
  -4   9   2       21.97       15.46      2.88 o
  -3   9   2      133.56      133.17      7.75 o
  -2   9   2      155.81      146.18      6.89 o
  -1   9   2        0.05       -1.14      2.50 o
   0   9   2        0.48        2.11      2.77 o
   1   9   2       67.46       56.82      5.22 o
   2   9   2      124.94      128.59      7.06 o
   3   9   2      206.53      208.12      9.01 o
   4   9   2       36.29       34.54      4.18 o
   5   9   2       14.11        7.84      3.57 o
  -8  10   2       20.07       27.22      4.80 o
  -7  10   2        0.40       -2.39      3.40 o
  -6  10   2       16.77       18.65      3.69 o
  -5  10   2        2.77        2.08      2.29 o
  -4  10   2        9.96        6.99      3.06 o
  -3  10   2       19.29       11.97      3.43 o
  -2  10   2       14.46       21.73      3.55 o
  -1  10   2       10.62       18.50      4.19 o
   0  10   2        0.22        3.65      3.03 o
   1  10   2        0.43        2.16      2.89 o
   2  10   2        5.49        8.41      3.19 o
   3  10   2       16.76       23.11      3.84 o
   4  10   2        8.55        5.71      3.45 o
  -6  11   2        0.25        0.02      2.58 o
  -5  11   2        2.00        3.31      2.81 o
  -4  11   2       14.60       13.06      3.81 o
  -3  11   2        1.12       -1.71      3.11 o
  -2  11   2        0.86        5.02      2.90 o
  -1  11   2        0.43        1.89      3.02 o
   0  11   2        0.76       -7.02      5.75 o
   1  11   2       23.67       19.82      5.66 o
   2  11   2        2.13        6.15      4.06 o
   0 -13   3        1.08       -0.88      4.50 o
   1 -13   3        8.16       17.99      5.78 o
   2 -13   3        0.04        5.42      5.24 o
   3 -13   3       15.92       23.37      6.19 o
   4 -13   3        3.15       -0.89      5.23 o
  -3 -12   3        8.31        3.33      4.12 o
  -2 -12   3       12.69       14.98      4.76 o
  -1 -12   3        0.41       -2.37      4.12 o
   0 -12   3       28.49       36.73      5.97 o
   1 -12   3        5.54       11.79      6.03 o
   2 -12   3        9.64       17.07      4.38 o
   3 -12   3       18.01       16.37      4.48 o
   4 -12   3        0.03       -0.26      3.38 o
   5 -12   3        5.84        9.44      3.37 o
   6 -12   3        0.88       -0.80      3.23 o
  -5 -11   3        0.29       -0.20      3.46 o
  -4 -11   3        1.92        0.84      3.46 o
  -3 -11   3        8.70        3.76      4.11 o
  -2 -11   3        8.28        9.84      4.05 o
  -1 -11   3        9.41        9.56      3.90 o
   0 -11   3        8.16        6.65      3.85 o
   1 -11   3       21.28       17.67      3.74 o
   2 -11   3        7.99        9.44      3.07 o
   3 -11   3       61.42       62.21      6.12 o
   4 -11   3       17.17       15.13      3.66 o
   5 -11   3       37.30       38.50      5.01 o
   6 -11   3        7.05       10.77      3.19 o
   7 -11   3       10.38        9.64      3.38 o
   8 -11   3        2.12       -0.81      3.10 o
  -6 -10   3        1.72        4.83      3.82 o
  -5 -10   3       36.58       42.21      4.89 o
  -4 -10   3        6.02        7.81      2.63 o
  -3 -10   3       14.65       11.72      3.46 o
  -2 -10   3       15.71       14.95      3.03 o
  -1 -10   3       35.38       32.35      3.82 o
   0 -10   3        5.56        2.65      2.66 o
   1 -10   3       28.11       25.08      4.16 o
   2 -10   3       43.73       46.75      4.95 o
   3 -10   3        3.92        5.97      2.66 o
   4 -10   3        0.07       -0.95      2.33 o
   5 -10   3      120.63      108.12      6.32 o
   6 -10   3       14.56       16.26      3.59 o
   7 -10   3       10.70        8.95      2.84 o
   8 -10   3        7.48        4.33      2.94 o
   9 -10   3        8.88       11.37      4.26 o
  -7  -9   3        1.17        3.29      4.06 o
  -6  -9   3       30.09       28.28      4.07 o
  -5  -9   3       27.51       34.91      4.12 o
  -4  -9   3        2.12        5.00      2.40 o
  -3  -9   3        6.41        5.00      2.65 o
  -2  -9   3      612.95      611.51     12.84 o
  -1  -9   3        3.18        3.44      2.41 o
   0  -9   3       13.51        9.49      2.42 o
   1  -9   3      314.76      310.87      7.95 o
   2  -9   3      784.61      790.90     11.51 o
   3  -9   3      209.94      212.19      6.75 o
   4  -9   3      698.09      726.97     11.48 o
   5  -9   3       96.00       94.93      4.98 o
   6  -9   3        0.15        0.07      1.77 o
   7  -9   3        0.37        0.88      1.77 o
   8  -9   3       27.97       29.74      4.05 o
   9  -9   3        9.77       10.80      3.48 o
  -8  -8   3        0.00        1.85      2.97 o
  -7  -8   3       41.89       43.16      4.89 o
  -6  -8   3        0.61        0.32      2.82 o
  -5  -8   3       23.61       25.74      2.95 o
  -4  -8   3       55.05       59.89      4.03 o
  -3  -8   3       63.73       70.96      4.36 o
  -2  -8   3        6.77        3.38      2.85 o
  -1  -8   3        9.81       12.50      3.36 o
   0  -8   3      240.02      229.22      5.48 o
   1  -8   3        0.85        3.40      2.33 o
   2  -8   3        1.32       -0.54      2.43 o
   3  -8   3        0.45        0.40      1.89 o
   4  -8   3       16.10       15.03      1.80 o
   5  -8   3        0.11       -0.83      1.94 o
   6  -8   3       10.25       11.60      2.40 o
   7  -8   3        4.44        1.39      1.80 o
   8  -8   3       33.60       37.97      4.16 o
   9  -8   3        0.34       -3.24      3.52 o
  10  -8   3        0.53       -1.26      3.38 o
  -9  -7   3       14.76       16.96      3.88 o
  -8  -7   3        0.16        0.72      2.71 o
  -7  -7   3        8.20        9.51      2.28 o
  -6  -7   3        0.51       -0.66      1.87 o
  -5  -7   3        5.63       -0.43      1.91 o
  -4  -7   3       39.97       44.03      3.73 o
  -3  -7   3      143.10      145.23      5.67 o
  -2  -7   3       11.01       11.44      3.01 o
  -1  -7   3      475.29      502.52     10.60 o
   0  -7   3       57.66       60.28      3.31 o
   1  -7   3       21.18       28.97      2.47 o
   2  -7   3       22.13       19.52      1.97 o
   3  -7   3       21.67       26.92      2.11 o
   4  -7   3       43.88       39.01      2.46 o
   5  -7   3        1.01        1.06      1.13 o
   6  -7   3       60.12       62.59      3.70 o
   7  -7   3        0.51        1.02      1.59 o
   8  -7   3        0.07       -0.67      2.12 o
   9  -7   3        0.13       -1.13      2.33 o
  10  -7   3       15.21       14.46      3.26 o
 -10  -6   3        0.84        1.25      3.49 o
  -9  -6   3        0.09       -2.55      2.75 o
  -8  -6   3       14.40       12.72      2.63 o
  -7  -6   3        0.84        0.37      1.91 o
  -6  -6   3      121.99      123.20      4.69 o
  -5  -6   3        6.40        1.41      1.80 o
  -4  -6   3       96.85      107.27      4.26 o
  -3  -6   3       72.43       73.58      4.38 o
  -2  -6   3        0.00       -2.30      1.97 o
  -1  -6   3      623.20      640.67      9.31 o
   0  -6   3        9.99       17.53      1.90 o
   1  -6   3       15.60       21.55      1.86 o
   2  -6   3       27.87       29.22      2.03 o
   3  -6   3        5.00        5.08      1.10 o
   4  -6   3      243.90      278.84      5.62 o
   5  -6   3       33.68       32.88      2.53 o
   6  -6   3       48.23       46.37      2.99 o
   7  -6   3        0.69       -0.96      1.56 o
   8  -6   3       27.05       17.79      2.76 o
   9  -6   3        6.39        8.68      2.79 o
  10  -6   3       13.99       14.24      3.45 o
  11  -6   3        1.19       -4.21      3.59 o
 -10  -5   3        5.11       -2.59      3.57 o
  -9  -5   3       20.39       11.19      3.46 o
  -8  -5   3        0.71        1.45      1.93 o
  -7  -5   3        2.44        1.81      1.92 o
  -6  -5   3       28.41       32.16      2.73 o
  -5  -5   3       14.87        8.83      1.61 o
  -4  -5   3      306.21      284.66      5.36 o
  -3  -5   3        0.26        2.17      1.56 o
  -2  -5   3      417.87      422.12      7.34 o
  -1  -5   3      421.63      490.48      6.93 o
   0  -5   3       72.86       60.87      2.67 o
   1  -5   3       61.64       70.83      2.61 o
   2  -5   3       10.99       11.44      1.64 o
   3  -5   3      437.33      455.52      5.85 o
   4  -5   3       57.13       49.73      1.75 o
   5  -5   3        7.60        6.42      1.07 o
   6  -5   3        6.11        6.07      1.20 o
   7  -5   3      133.91      154.74      4.59 o
   8  -5   3        1.63        3.59      1.81 o
   9  -5   3        0.47        2.23      2.38 o
  10  -5   3       11.91        5.24      2.64 o
  11  -5   3        7.68        7.06      3.08 o
 -11  -4   3       10.04       12.76      4.00 o
 -10  -4   3        0.10        1.73      3.52 o
  -9  -4   3        1.33        5.66      2.78 o
  -8  -4   3        0.58        1.26      1.79 o
  -7  -4   3       15.31       20.81      2.20 o
  -6  -4   3       47.96       55.15      2.72 o
  -5  -4   3       26.21       28.05      2.24 o
  -4  -4   3       18.93       22.56      1.60 o
  -3  -4   3       11.72       11.45      1.21 o
  -2  -4   3     1692.49     1869.48     19.24 o
  -1  -4   3      847.22      888.74      7.49 o
   0  -4   3      231.36      224.02      3.83 o
   1  -4   3       38.00       35.29      1.34 o
   2  -4   3      199.96      191.48      2.62 o
   3  -4   3        9.22       17.05      1.05 o
   4  -4   3      114.21       95.33      2.14 o
   5  -4   3       42.42       38.23      1.82 o
   6  -4   3       12.25       13.57      1.43 o
   7  -4   3        0.06       -0.12      1.22 o
   8  -4   3        0.00       -1.35      1.56 o
   9  -4   3        2.92       -0.87      1.95 o
  10  -4   3        3.80        1.64      2.54 o
  11  -4   3       15.24       23.02      4.08 o
 -11  -3   3        0.77        2.67      2.74 o
 -10  -3   3        4.40        2.90      2.82 o
  -9  -3   3       12.92       13.06      2.61 o
  -8  -3   3      238.67      260.90      7.38 o
  -7  -3   3      303.89      297.23      5.51 o
  -6  -3   3        3.16        4.59      1.33 o
  -5  -3   3       13.18       17.03      1.58 o
  -4  -3   3      441.10      437.58      4.89 o
  -3  -3   3      162.12      172.40      2.49 o
  -2  -3   3     1454.26     1421.13      9.49 o
  -1  -3   3     4791.62     4599.81     29.64 o
   0  -3   3        0.18        0.98      0.73 o
   1  -3   3       68.13       66.29      1.85 o
   2  -3   3     1297.41     1286.90     10.44 o
   3  -3   3     1617.17     1649.45      8.03 o
   4  -3   3       14.09       13.97      0.96 o
   5  -3   3      383.41      385.59      5.27 o
   6  -3   3        6.56        5.21      0.91 o
   7  -3   3        2.10        2.25      1.33 o
   8  -3   3        2.99        2.54      1.57 o
   9  -3   3        3.39        2.35      2.01 o
  10  -3   3        8.48        6.48      2.43 o
  11  -3   3       17.75       24.96      3.85 o
 -11  -2   3        3.28        4.56      3.58 o
 -10  -2   3        7.63        5.10      2.51 o
  -9  -2   3       53.55       61.14      4.21 o
  -8  -2   3       33.39       24.16      2.81 o
  -7  -2   3       18.09       21.10      1.64 o
  -6  -2   3      127.73      135.07      3.39 o
  -5  -2   3       14.79       17.50      1.32 o
  -4  -2   3      109.19      107.95      2.50 o
  -3  -2   3     1292.03     1257.93      6.84 o
  -2  -2   3     3506.13     3463.60     16.15 o
  -1  -2   3      299.57      303.88      3.14 o
   0  -2   3      152.02      141.19      2.21 o
   1  -2   3       71.26       72.95      1.48 o
   2  -2   3      546.05      543.00      5.18 o
   3  -2   3       79.91       85.07      1.54 o
   4  -2   3      349.09      348.91      3.93 o
   5  -2   3      176.06      179.65      3.25 o
   6  -2   3        1.52       -0.13      0.79 o
   7  -2   3        5.22        7.25      1.27 o
   8  -2   3        0.14        0.06      1.42 o
   9  -2   3       46.73       40.04      3.76 o
  10  -2   3        0.14        0.11      2.46 o
  11  -2   3       38.92       51.67      5.49 o
 -12  -1   3       10.83       11.21      4.40 o
 -11  -1   3       31.45       34.51      4.17 o
 -10  -1   3       21.56       20.90      3.05 o
  -9  -1   3      137.10      130.41      5.54 o
  -8  -1   3       19.59       14.73      2.90 o
  -7  -1   3        6.17        5.48      1.79 o
  -6  -1   3       39.05       41.81      1.44 o
  -5  -1   3        2.06        1.19      0.85 o
  -4  -1   3      112.84      111.35      2.40 o
  -3  -1   3       78.99       99.33      1.92 o
  -2  -1   3      767.46      749.24      4.63 o
  -1  -1   3     4467.48     4198.63     15.54 o
   0  -1   3    22016.44    18570.87     70.70 o
   1  -1   3     1173.04     1112.35      5.77 o
   2  -1   3     3094.01     3032.37     13.07 o
   3  -1   3        3.87        6.07      0.55 o
   4  -1   3       84.90       97.74      2.09 o
   5  -1   3        0.00       -0.09      0.71 o
   6  -1   3       13.10       12.04      1.42 o
   7  -1   3      291.33      300.44      5.78 o
   8  -1   3       13.07       13.63      2.61 o
   9  -1   3       15.80       10.39      3.36 o
  10  -1   3       42.64       43.60      4.40 o
  11  -1   3        2.20        4.00      3.25 o
 -12   0   3       10.77       12.07      4.25 o
 -11   0   3       14.16       11.99      2.67 o
 -10   0   3       94.60      103.95      5.83 o
  -9   0   3       86.51       83.45      4.07 o
  -8   0   3        0.06       -0.19      1.13 o
  -7   0   3        0.16        1.28      0.92 o
  -6   0   3      298.15      289.25      4.60 o
  -5   0   3      253.88      230.12      3.07 o
  -4   0   3       93.70       95.92      1.83 o
  -3   0   3      244.15      234.35      2.40 o
  -2   0   3     1355.92     1255.87      6.16 o
  -1   0   3     4150.91     3939.34     11.09 o
   0   0   3       73.79       78.26      2.23 o
   1   0   3      835.27      786.44      6.07 o
   2   0   3     1214.48     1162.77      6.83 o
   3   0   3      140.07      145.21      2.16 o
   4   0   3       55.81       61.72      1.45 o
   5   0   3       73.88       80.83      2.26 o
   6   0   3       80.67       72.88      2.80 o
   7   0   3      179.32      177.32      4.89 o
   8   0   3      181.56      188.05      5.42 o
   9   0   3       45.14       25.53      4.06 o
  10   0   3        1.85       -1.03      3.40 o
  11   0   3       16.32       14.02      3.58 o
 -12   1   3        6.67       12.28      3.32 o
 -11   1   3        6.43       10.92      3.42 o
 -10   1   3        4.11        3.80      2.31 o
  -9   1   3       36.77       36.98      2.82 o
  -8   1   3       23.36       27.62      1.97 o
  -7   1   3       12.39       12.81      1.23 o
  -6   1   3      622.50      681.94      7.37 o
  -5   1   3       94.79      104.26      2.50 o
  -4   1   3       63.72       58.17      1.53 o
  -3   1   3       26.51       25.35      0.88 o
  -2   1   3      143.37      129.00      1.71 o
  -1   1   3     7840.80     7345.82     24.79 o
   0   1   3     5564.34     5291.85     20.24 o
   1   1   3     4491.19     4309.90     32.50 o
   2   1   3      983.56      983.33      6.34 o
   3   1   3      188.96      161.83      2.42 o
   4   1   3       50.55       57.91      1.94 o
   5   1   3       91.92      103.64      3.48 o
   6   1   3       32.38       31.39      2.23 o
   7   1   3       68.72       73.98      3.66 o
   8   1   3      107.37       93.74      4.36 o
   9   1   3       94.29       95.39      6.08 o
  10   1   3        8.89        6.70      2.62 o
 -12   2   3       27.19       36.28      4.65 o
 -11   2   3        5.57        5.02      2.28 o
 -10   2   3       19.04       19.35      2.85 o
  -9   2   3        0.42        0.03      2.36 o
  -8   2   3       14.73       15.04      1.80 o
  -7   2   3        2.85        2.72      1.00 o
  -6   2   3      123.81      123.37      3.16 o
  -5   2   3      408.90      426.35      3.98 o
  -4   2   3       31.87       32.62      1.13 o
  -3   2   3       84.50       90.25      1.80 o
  -2   2   3      285.98      301.87      2.98 o
  -1   2   3     4687.61     4581.64     31.77 o
   0   2   3       40.29       41.93      1.33 o
   1   2   3      554.39      586.01      5.00 o
   2   2   3      299.30      329.82      3.62 o
   3   2   3      324.51      353.75      4.23 o
   4   2   3       22.33       15.53      1.14 o
   5   2   3       23.11       19.09      1.65 o
   6   2   3        0.47        1.64      1.68 o
   7   2   3        1.74        2.83      1.66 o
   8   2   3       38.81       27.89      2.81 o
   9   2   3        9.61        6.84      2.68 o
  10   2   3       25.06       36.81      5.06 o
 -12   3   3        9.26       10.83      4.02 o
 -11   3   3        0.10       -0.35      2.63 o
 -10   3   3        1.10       -2.74      2.88 o
  -9   3   3       62.91       71.79      7.51 o
  -8   3   3      117.33      124.66      4.65 o
  -7   3   3        4.10        3.04      1.78 o
  -6   3   3        0.21        0.11      0.61 o
  -5   3   3        0.32        1.35      0.63 o
  -4   3   3      496.53      530.68      5.70 o
  -3   3   3       77.87       81.88      2.21 o
  -2   3   3     1154.72     1336.35      9.78 o
  -1   3   3      511.20      503.64      6.70 o
   0   3   3       67.61       62.77      2.23 o
   1   3   3      869.75      869.47      7.25 o
   2   3   3      719.45      753.18      7.42 o
   3   3   3        0.90        0.32      1.17 o
   4   3   3      118.10      119.36      3.21 o
   5   3   3       77.77       73.90      3.14 o
   6   3   3        1.89        2.03      2.88 o
   7   3   3       56.77       61.15      3.67 o
   8   3   3        7.40        8.63      2.03 o
   9   3   3       21.63       25.37      4.14 o
  10   3   3        5.14       16.49      4.95 o
 -12   4   3        1.23       -2.53      3.66 o
 -11   4   3        1.09        0.67      4.15 o
 -10   4   3       24.28       31.89      6.20 o
  -9   4   3       36.29       40.99      4.78 o
  -8   4   3        4.37        3.56      1.74 o
  -7   4   3       29.92       28.52      2.01 o
  -6   4   3        0.44        0.89      0.87 o
  -5   4   3       24.81       22.85      1.40 o
  -4   4   3      534.01      560.94      7.65 o
  -3   4   3        8.86        5.88      1.04 o
  -2   4   3       10.88        6.37      1.10 o
  -1   4   3      370.22      366.96      6.31 o
   0   4   3      450.82      439.10      5.59 o
   1   4   3       43.05       42.93      3.20 o
   2   4   3        0.16        4.05      1.51 o
   3   4   3      233.03      238.31      5.37 o
   4   4   3        6.73       12.52      1.95 o
   5   4   3      189.23      188.47      5.80 o
   6   4   3      307.38      278.14      7.32 o
   7   4   3        5.19        5.90      2.03 o
   8   4   3        0.40        2.66      2.40 o
   9   4   3        2.52        2.67      4.01 o
 -11   5   3        6.18        2.54      5.38 o
 -10   5   3       30.06       19.17      5.34 o
  -9   5   3       43.96       43.70      4.97 o
  -8   5   3       43.29       48.01      4.61 o
  -7   5   3      110.51      113.57      4.75 o
  -6   5   3        0.39       -0.88      1.65 o
  -5   5   3        0.08        1.96      1.56 o
  -4   5   3       46.67       44.68      2.93 o
  -3   5   3       22.58       24.56      1.91 o
  -2   5   3        6.91        5.42      1.03 o
  -1   5   3      689.65      715.37      9.59 o
   0   5   3     1851.26     1902.98     17.93 o
   1   5   3       45.87       46.75      2.75 o
   2   5   3       50.13       51.69      2.97 o
   3   5   3       20.64       22.26      2.47 o
   4   5   3        5.94        8.96      2.85 o
   5   5   3       14.03       19.56      2.38 o
   6   5   3        3.38        4.61      1.85 o
   7   5   3       54.62       54.03      4.20 o
   8   5   3        2.40        3.79      2.53 o
 -11   6   3        1.88       -1.16      4.35 o
 -10   6   3        9.62        3.76      3.57 o
  -9   6   3        0.00       -1.94      2.79 o
  -8   6   3       38.23       41.94      4.46 o
  -7   6   3       96.45       85.80      4.52 o
  -6   6   3       78.64       83.04      4.99 o
  -5   6   3        6.35        5.07      2.11 o
  -4   6   3      163.48      155.71      5.44 o
  -3   6   3       23.36       26.27      1.92 o
  -2   6   3       63.57       60.09      3.39 o
  -1   6   3       11.03        7.14      1.76 o
   0   6   3      410.12      377.52      9.21 o
   1   6   3       42.42       40.55      3.14 o
   2   6   3        0.00        0.85      1.76 o
   3   6   3        0.12       -1.46      1.76 o
   4   6   3      163.86      167.68      5.62 o
   5   6   3        0.58        3.12      2.12 o
   6   6   3        2.15        4.20      2.28 o
   7   6   3        2.40        4.31      2.92 o
   8   6   3        8.80       12.92      3.08 o
 -10   7   3       42.55       51.32      7.69 o
  -9   7   3        5.33        3.31      2.59 o
  -8   7   3       19.24       14.10      2.73 o
  -7   7   3        0.13       -0.13      2.00 o
  -6   7   3        1.27       -0.57      2.12 o
  -5   7   3      194.46      187.28      7.57 o
  -4   7   3       34.71       35.42      3.09 o
  -3   7   3        8.22       11.69      2.20 o
  -2   7   3       73.11       63.01      4.12 o
  -1   7   3       33.68       31.03      3.49 o
   0   7   3      270.34      271.13      8.42 o
   1   7   3       24.00       25.98      3.53 o
   2   7   3       71.26       66.57      6.77 o
   3   7   3       70.17       69.82      5.51 o
   4   7   3      243.91      235.94      7.89 o
   5   7   3        0.03        0.55      2.88 o
   6   7   3        0.05        6.30      2.84 o
   7   7   3        0.05        0.56      2.62 o
 -10   8   3        9.11        7.50      3.76 o
  -9   8   3        5.29        3.18      3.12 o
  -8   8   3       10.31        9.04      2.76 o
  -7   8   3       61.89       60.08      4.91 o
  -6   8   3        0.01       -0.96      2.23 o
  -5   8   3       43.65       33.59      3.68 o
  -4   8   3       26.60       21.54      2.89 o
  -3   8   3        3.81        1.49      2.17 o
  -2   8   3       42.97       47.42      3.83 o
  -1   8   3      223.29      214.17      8.19 o
   0   8   3       13.99       14.47      3.67 o
   1   8   3        2.74       -1.00      2.82 o
   2   8   3        1.60        1.47      3.67 o
   3   8   3        5.74        3.33      2.89 o
   4   8   3       38.38       39.66      4.29 o
   5   8   3       13.56       11.80      3.46 o
   6   8   3       15.08       19.67      3.52 o
  -9   9   3        0.00       -2.22      3.17 o
  -8   9   3       67.56       86.94      7.27 o
  -7   9   3        3.03        7.03      2.90 o
  -6   9   3        4.39       10.23      2.53 o
  -5   9   3        1.52        0.22      2.29 o
  -4   9   3       28.47       18.85      3.52 o
  -3   9   3      131.82      119.86      7.68 o
  -2   9   3       40.86       35.93      3.66 o
  -1   9   3        5.09        3.65      2.27 o
   0   9   3        1.76        4.20      3.71 o
   1   9   3        3.22        1.42      2.81 o
   2   9   3        1.05        5.73      2.76 o
   3   9   3       13.03       10.35      3.25 o
   4   9   3       21.16       19.06      4.72 o
  -8  10   3        6.95       16.26      4.06 o
  -7  10   3        0.06        0.94      2.83 o
  -6  10   3        0.53        0.22      2.24 o
  -5  10   3        0.74       -0.66      3.11 o
  -4  10   3       31.88       29.60      4.12 o
  -3  10   3        9.29       12.46      3.63 o
  -2  10   3       45.56       43.32      4.98 o
  -1  10   3        0.38       -0.21      3.64 o
   0  10   3        2.33        2.73      4.14 o
   1  10   3        1.49        2.69      3.47 o
   2  10   3        2.11        5.93      3.55 o
   3  10   3        1.44        2.49      3.44 o
  -6  11   3       20.37       19.92      4.06 o
  -5  11   3        0.04        1.50      2.84 o
  -4  11   3       33.14       26.42      4.21 o
  -3  11   3       11.41       12.42      3.71 o
  -2  11   3        5.44        4.81      3.97 o
  -1  11   3        5.37        8.81      5.72 o
   0  11   3        0.04        0.80      4.45 o
  -1 -13   4       15.00       12.83      5.52 o
   0 -13   4        3.79        6.68      4.72 o
   1 -13   4        0.24        4.12      7.64 o
   2 -13   4       18.04       18.91      5.69 o
   3 -13   4        2.88        8.50      5.34 o
   4 -13   4       10.93        9.91      3.80 o
  -3 -12   4        3.12       10.19      4.64 o
  -2 -12   4        2.41        2.57      3.79 o
  -1 -12   4        4.15        7.77      3.83 o
   0 -12   4        7.77       10.26      4.40 o
   1 -12   4        6.04        5.81      4.08 o
   2 -12   4        9.32        9.92      7.58 o
   3 -12   4        3.80        3.20      3.22 o
   4 -12   4       10.26       14.64      3.81 o
   5 -12   4        4.94        9.66      3.50 o
   6 -12   4        2.15        1.64      3.19 o
  -5 -11   4        2.39        3.52      4.92 o
  -4 -11   4        6.17        6.33      2.98 o
  -3 -11   4       25.83       18.31      3.15 o
  -2 -11   4        0.03        0.83      3.59 o
  -1 -11   4        0.01        3.23      3.12 o
   0 -11   4       40.71       37.48      5.78 o
   1 -11   4       16.40       10.37      3.99 o
   2 -11   4        0.77       -2.85      3.70 o
   3 -11   4        3.16        2.88      3.10 o
   4 -11   4        0.55        0.58      3.06 o
   5 -11   4       11.11       12.31      3.78 o
   6 -11   4        0.60        3.70      2.77 o
   7 -11   4        1.36        5.98      3.44 o
   8 -11   4        7.67       -0.80      4.16 o
  -6 -10   4        3.29        3.60      3.71 o
  -5 -10   4       20.99       17.39      3.18 o
  -4 -10   4        5.56       11.64      2.90 o
  -3 -10   4       13.96        5.12      3.03 o
  -2 -10   4        8.14        6.41      2.64 o
  -1 -10   4        7.79       11.19      2.83 o
   0 -10   4      282.27      259.10     12.20 o
   1 -10   4      107.10      105.01      6.19 o
   2 -10   4      241.37      231.28      8.03 o
   3 -10   4        4.26        6.32      2.03 o
   4 -10   4       23.22       33.10      4.50 o
   5 -10   4       18.51       18.39      3.80 o
   6 -10   4        2.71        2.93      2.68 o
   7 -10   4        2.42        3.10      2.24 o
   8 -10   4       12.51       12.15      3.66 o
   9 -10   4       33.03       39.74      4.94 o
  -7  -9   4        9.03        9.47      3.79 o
  -6  -9   4        6.10        6.07      2.92 o
  -5  -9   4       12.49       16.65      2.84 o
  -4  -9   4       29.51       30.08      3.54 o
  -3  -9   4       45.79       41.82      4.64 o
  -2  -9   4      296.34      302.21      9.10 o
  -1  -9   4       79.26       86.12      5.42 o
   0  -9   4      358.00      369.54      8.95 o
   1  -9   4        2.45        4.07      2.25 o
   2  -9   4      105.59      112.33      4.60 o
   3  -9   4      701.59      723.77     11.31 o
   4  -9   4       58.89       61.50      3.52 o
   5  -9   4       83.35       88.58      4.88 o
   6  -9   4      348.91      379.31     11.37 o
   7  -9   4        0.00        0.46      1.69 o
   8  -9   4        9.60       12.07      3.00 o
   9  -9   4       20.98       31.83      4.10 o
  -8  -8   4       18.88       23.72      3.88 o
  -7  -8   4       17.77       14.18      3.14 o
  -6  -8   4       14.77       11.88      2.71 o
  -5  -8   4       75.69       70.25      4.36 o
  -4  -8   4       80.72       78.02      4.57 o
  -3  -8   4        7.89        5.57      2.31 o
  -2  -8   4      362.89      344.26      9.05 o
  -1  -8   4        1.24        0.08      2.38 o
   0  -8   4      568.73      564.35     10.04 o
   1  -8   4      149.03      162.45      4.62 o
   2  -8   4       33.44       32.24      2.53 o
   3  -8   4       47.48       45.56      2.87 o
   4  -8   4        2.38        0.87      1.40 o
   5  -8   4        0.63        1.85      2.20 o
   6  -8   4        3.07        0.08      1.66 o
   7  -8   4      109.06      120.77      5.53 o
   8  -8   4        5.39        5.06      2.54 o
   9  -8   4        0.01        0.55      2.49 o
  10  -8   4       65.57       81.50      7.17 o
  -9  -7   4        0.29        3.52      3.44 o
  -8  -7   4        0.07        0.34      2.20 o
  -7  -7   4       43.50       40.81      4.12 o
  -6  -7   4       48.44       44.67      3.22 o
  -5  -7   4       15.01       15.95      2.33 o
  -4  -7   4       15.17       15.87      4.90 o
  -3  -7   4       11.30       13.61      2.57 o
  -2  -7   4        0.81       -2.02      3.25 o
  -1  -7   4       64.68       69.35      4.14 o
   0  -7   4      400.26      428.48      8.10 o
   1  -7   4      388.11      392.94      7.11 o
   2  -7   4        8.46        8.36      1.45 o
   3  -7   4       74.99       70.37      3.23 o
   4  -7   4       94.32       97.29      3.76 o
   5  -7   4        0.33       -0.88      1.26 o
   6  -7   4       23.69       15.29      2.06 o
   7  -7   4        4.38        2.21      1.59 o
   8  -7   4       54.62       52.03      4.30 o
   9  -7   4        6.71        5.72      2.56 o
  10  -7   4        0.00       -3.03      3.16 o
 -10  -6   4        5.55        7.38      3.70 o
  -9  -6   4       12.45       11.38      3.02 o
  -8  -6   4        0.14        0.22      2.35 o
  -7  -6   4       37.26       32.06      2.92 o
  -6  -6   4      110.38       99.25      4.69 o
  -5  -6   4       60.34       61.15      3.30 o
  -4  -6   4       78.31       88.27      3.50 o
  -3  -6   4      100.00      121.60      3.96 o
  -2  -6   4      248.05      260.81      5.79 o
  -1  -6   4      296.65      336.39      6.60 o
   0  -6   4       34.82       33.01      2.59 o
   1  -6   4      141.55      150.31      3.79 o
   2  -6   4      307.13      303.28      5.71 o
   3  -6   4        6.61        8.32      1.33 o
   4  -6   4      213.68      220.55      4.88 o
   5  -6   4      152.22      163.34      3.52 o
   6  -6   4        5.66        4.07      1.25 o
   7  -6   4      569.22      564.02      9.98 o
   8  -6   4       15.75       17.10      3.01 o
   9  -6   4       13.64       10.40      3.24 o
  10  -6   4       13.93        8.13      2.81 o
 -10  -5   4        1.06        0.65      2.94 o
  -9  -5   4        0.83        1.21      2.34 o
  -8  -5   4       40.13       42.82      3.33 o
  -7  -5   4       61.85       60.38      3.58 o
  -6  -5   4      122.28      114.06      4.03 o
  -5  -5   4       57.54       56.89      2.59 o
  -4  -5   4      512.51      574.45      7.07 o
  -3  -5   4        1.45        2.67      1.59 o
  -2  -5   4     3313.71     3566.80     26.06 o
  -1  -5   4       71.08       64.79      2.95 o
   0  -5   4      224.86      226.84      5.30 o
   1  -5   4       14.73       15.55      1.17 o
   2  -5   4     1017.34     1097.74      8.59 o
   3  -5   4       96.04       94.53      2.47 o
   4  -5   4        3.93        1.33      0.80 o
   5  -5   4        0.01       -0.13      1.04 o
   6  -5   4        7.37        6.93      1.25 o
   7  -5   4      435.13      419.93      8.02 o
   8  -5   4       47.60       45.21      3.50 o
   9  -5   4       71.16       61.66      4.84 o
  10  -5   4        0.56        0.04      2.59 o
  11  -5   4        0.02        1.45      2.85 o
 -11  -4   4        0.10        2.90      3.77 o
 -10  -4   4        0.12       -2.75      2.91 o
  -9  -4   4       51.94       45.17      3.98 o
  -8  -4   4        0.04       -2.57      2.12 o
  -7  -4   4     1598.78     1668.33     20.92 o
  -6  -4   4        1.46        3.33      2.14 o
  -5  -4   4       61.05       50.77      2.63 o
  -4  -4   4     1533.77     1539.46      9.67 o
  -3  -4   4      116.15      100.10      2.47 o
  -2  -4   4       63.27       92.43      2.35 o
  -1  -4   4      680.76      655.10      7.82 o
   0  -4   4      137.39      154.93      3.57 o
   1  -4   4       29.07       29.85      1.90 o
   2  -4   4     2079.30     2038.21     10.60 o
   3  -4   4      676.72      691.96      5.96 o
   4  -4   4        5.18        3.87      0.71 o
   5  -4   4        1.51        1.21      0.81 o
   6  -4   4       40.57       32.76      1.90 o
   7  -4   4      419.54      447.58      7.11 o
   8  -4   4       26.35       21.89      2.44 o
   9  -4   4       32.41       34.08      3.36 o
  10  -4   4        6.21        8.49      2.82 o
  11  -4   4        1.40        1.77      3.15 o
 -11  -3   4        1.75        1.61      3.59 o
 -10  -3   4        2.96        3.41      2.34 o
  -9  -3   4        1.20        0.54      2.01 o
  -8  -3   4        0.31       -1.45      2.14 o
  -7  -3   4      268.09      259.53      5.85 o
  -6  -3   4       15.19       20.13      2.33 o
  -5  -3   4      115.45      117.56      3.17 o
  -4  -3   4     1056.80     1095.92      7.56 o
  -3  -3   4     4382.04     4395.93     16.43 o
  -2  -3   4      455.36      446.09      4.34 o
  -1  -3   4     1003.09     1031.70      8.98 o
   0  -3   4     1411.63     1448.87     11.57 o
   1  -3   4     1409.89     1358.62     10.01 o
   2  -3   4        2.23        2.71      0.67 o
   3  -3   4        3.88        3.81      0.70 o
   4  -3   4      196.34      202.82      3.07 o
   5  -3   4       89.68       88.22      2.51 o
   6  -3   4      729.53      705.59      8.32 o
   7  -3   4      239.69      244.87      5.37 o
   8  -3   4       23.31       22.17      2.38 o
   9  -3   4       18.14       19.41      3.05 o
  10  -3   4       12.85       15.37      2.86 o
  11  -3   4        1.01        0.79      3.65 o
 -11  -2   4        3.65        5.76      3.48 o
 -10  -2   4       12.96        9.72      2.19 o
  -9  -2   4      162.73      174.28      6.18 o
  -8  -2   4      224.14      238.37      5.73 o
  -7  -2   4       98.15       95.61      2.59 o
  -6  -2   4        1.14        0.67      0.89 o
  -5  -2   4        9.49       10.17      1.06 o
  -4  -2   4      309.54      317.38      3.90 o
  -3  -2   4      566.67      575.41      4.22 o
  -2  -2   4     1556.60     1575.90     10.08 o
  -1  -2   4       40.15       43.48      1.05 o
   0  -2   4       84.04       91.72      1.77 o
   1  -2   4      170.11      154.32      2.46 o
   2  -2   4      157.06      149.70      2.49 o
   3  -2   4       31.39       30.21      1.12 o
   4  -2   4       53.61       63.64      2.17 o
   5  -2   4       65.84       65.66      2.22 o
   6  -2   4      621.28      612.74      7.61 o
   7  -2   4       70.35       76.55      3.10 o
   8  -2   4        0.05       -0.08      1.57 o
   9  -2   4        8.43       10.48      2.53 o
  10  -2   4       15.98       18.39      3.23 o
  11  -2   4        7.53       16.33      4.03 o
 -12  -1   4       10.40        5.55      3.95 o
 -11  -1   4        0.01       -0.79      2.95 o
 -10  -1   4       19.28       15.84      2.57 o
  -9  -1   4        0.01       -0.57      2.16 o
  -8  -1   4      311.28      318.97      6.51 o
  -7  -1   4        0.86       -0.58      1.31 o
  -6  -1   4      411.13      439.93      4.53 o
  -5  -1   4       10.72       14.78      1.05 o
  -4  -1   4       14.96       16.22      1.09 o
  -3  -1   4       81.90       85.37      1.60 o
  -2  -1   4     1926.39     1875.00      8.18 o
  -1  -1   4       92.98       90.57      2.17 o
   0  -1   4       86.91       77.06      1.94 o
   1  -1   4     1741.36     1718.37      8.95 o
   2  -1   4      485.59      533.63      4.27 o
   3  -1   4       55.35       46.13      1.36 o
   4  -1   4      336.99      372.66      4.63 o
   5  -1   4      109.00      106.67      2.91 o
   6  -1   4      805.25      823.80      8.18 o
   7  -1   4      118.02      123.66      4.51 o
   8  -1   4        4.40        9.10      2.11 o
   9  -1   4       23.51       28.54      3.59 o
  10  -1   4       11.02        7.78      2.69 o
  11  -1   4       14.26        8.96      3.67 o
 -12   0   4        2.68        2.58      3.63 o
 -11   0   4       61.33       52.12      5.14 o
 -10   0   4        1.28        3.62      2.97 o
  -9   0   4       24.02       26.47      3.05 o
  -8   0   4        5.38        6.00      1.50 o
  -7   0   4       64.40       71.32      2.85 o
  -6   0   4       83.65       82.08      2.03 o
  -5   0   4      777.24      790.19      6.54 o
  -4   0   4      127.53      143.61      2.48 o
  -3   0   4        4.54        5.92      0.65 o
  -2   0   4      508.45      494.81      3.28 o
  -1   0   4     3371.46     3254.28     13.15 o
   0   0   4        0.18        2.17      0.84 o
   1   0   4     4737.45     4609.23     28.96 o
   2   0   4     2067.33     2061.19     10.58 o
   3   0   4      264.02      289.52      3.49 o
   4   0   4       26.75       30.70      1.39 o
   5   0   4      113.37      113.97      2.97 o
   6   0   4       46.35       41.31      2.85 o
   7   0   4       66.79       65.07      4.30 o
   8   0   4      467.13      436.45      9.10 o
   9   0   4       36.98       45.71      5.40 o
  10   0   4        3.06        2.77      2.91 o
 -12   1   4        7.72       12.44      3.08 o
 -11   1   4       61.70       56.59      6.10 o
 -10   1   4       23.98       29.70      3.74 o
  -9   1   4       10.14        6.73      1.81 o
  -8   1   4       68.99       70.35      2.95 o
  -7   1   4        6.10        6.25      1.20 o
  -6   1   4      149.15      151.08      3.11 o
  -5   1   4      160.65      177.71      2.95 o
  -4   1   4      803.63      831.90      6.38 o
  -3   1   4      169.05      178.00      2.49 o
  -2   1   4     1334.09     1327.25      6.87 o
  -1   1   4      180.78      161.68      1.84 o
   0   1   4      666.69      686.18      7.81 o
   1   1   4      440.62      410.41      4.82 o
   2   1   4      650.11      627.77      4.73 o
   3   1   4     2255.63     2426.63     11.21 o
   4   1   4      200.08      212.37      3.65 o
   5   1   4        1.62        1.30      1.77 o
   6   1   4       74.77       74.80      3.76 o
   7   1   4        4.96        1.88      1.64 o
   8   1   4      176.98      170.65      6.29 o
   9   1   4        1.84       -0.42      2.65 o
  10   1   4        1.39       -0.60      2.53 o
 -12   2   4        0.04       -0.44      2.80 o
 -11   2   4       19.46       24.30      3.56 o
 -10   2   4       14.86       10.74      2.28 o
  -9   2   4        4.42        2.35      1.91 o
  -8   2   4        0.59       -0.39      1.82 o
  -7   2   4       23.27       24.62      1.96 o
  -6   2   4      206.68      201.72      3.00 o
  -5   2   4       20.44       23.98      1.25 o
  -4   2   4       21.87       23.32      1.17 o
  -3   2   4       76.56       92.89      1.94 o
  -2   2   4        1.30        0.64      0.62 o
  -1   2   4     1079.20     1021.75      7.68 o
   0   2   4      103.59       94.32      2.18 o
   1   2   4       95.31      101.27      2.46 o
   2   2   4        2.42        5.98      1.20 o
   3   2   4      178.69      181.89      2.80 o
   4   2   4        0.00       -1.29      1.06 o
   5   2   4       36.06       35.40      2.50 o
   6   2   4       35.87       32.15      2.70 o
   7   2   4      188.02      168.81      5.70 o
   8   2   4        5.53        7.08      2.02 o
   9   2   4        0.03        0.72      2.89 o
  10   2   4        0.50        6.29      4.42 o
 -12   3   4        6.07        5.26      3.44 o
 -11   3   4        4.57        7.46      3.03 o
 -10   3   4        1.85        4.17      2.74 o
  -9   3   4       73.51       76.63      8.02 o
  -8   3   4      133.82      139.80      6.15 o
  -7   3   4       10.71       11.31      1.23 o
  -6   3   4      284.72      272.64      5.64 o
  -5   3   4        0.77        0.44      0.71 o
  -4   3   4      259.71      269.75      4.64 o
  -3   3   4      468.44      495.29      6.16 o
  -2   3   4     1451.76     1455.90      9.63 o
  -1   3   4        0.68        0.98      1.18 o
   0   3   4      435.76      404.79      6.70 o
   1   3   4      301.82      302.25      4.45 o
   2   3   4      141.51      169.43      3.67 o
   3   3   4       89.31       78.97      2.63 o
   4   3   4       19.20       15.11      1.67 o
   5   3   4       15.82       19.31      2.92 o
   6   3   4       77.12       78.94      4.03 o
   7   3   4      119.12      117.47      5.10 o
   8   3   4       10.07       13.29      2.65 o
   9   3   4       17.42       30.09      4.88 o
 -11   4   4        0.67        1.87      3.13 o
 -10   4   4       15.62       15.34      4.53 o
  -9   4   4      109.40      100.73      9.16 o
  -8   4   4       19.13       22.12      3.21 o
  -7   4   4      101.50      113.11      4.46 o
  -6   4   4       22.89       22.67      1.59 o
  -5   4   4        3.59        4.28      1.17 o
  -4   4   4      179.28      166.32      4.00 o
  -3   4   4      491.46      498.77      7.45 o
  -2   4   4       59.32       66.31      2.48 o
  -1   4   4        0.13        0.60      1.27 o
   0   4   4      347.79      346.18      5.44 o
   1   4   4        3.42        1.98      1.77 o
   2   4   4      190.71      204.20      4.68 o
   3   4   4       40.34       37.09      2.70 o
   4   4   4        2.42        3.86      1.67 o
   5   4   4       64.60       48.56      3.23 o
   6   4   4      149.85      147.06      5.55 o
   7   4   4       55.82       57.21      4.16 o
   8   4   4        0.77        3.05      2.37 o
   9   4   4        2.10        6.41      3.63 o
 -11   5   4       20.62       18.23      5.00 o
 -10   5   4        1.47        2.27      3.99 o
  -9   5   4       36.55       42.44      4.66 o
  -8   5   4       86.42       81.21      5.93 o
  -7   5   4      244.51      254.43      8.21 o
  -6   5   4      392.98      382.58      8.77 o
  -5   5   4        1.56        2.36      1.65 o
  -4   5   4       76.49       77.63      3.52 o
  -3   5   4      281.97      300.78      6.81 o
  -2   5   4        6.80        6.66      1.38 o
  -1   5   4      117.05      109.94      4.30 o
   0   5   4      631.92      643.75      7.35 o
   1   5   4        2.00        4.25      2.85 o
   2   5   4        6.16        9.17      1.97 o
   3   5   4       26.96       19.75      2.20 o
   4   5   4      428.93      448.06      8.93 o
   5   5   4        0.00        2.51      1.86 o
   6   5   4        2.65        1.98      2.15 o
   7   5   4        1.83        3.38      2.18 o
   8   5   4        4.24        6.65      2.86 o
 -11   6   4        0.22        3.35      5.18 o
 -10   6   4       28.54       18.39      5.01 o
  -9   6   4       47.39       57.54      5.42 o
  -8   6   4        0.71       -3.43      2.47 o
  -7   6   4        1.81       -0.56      2.00 o
  -6   6   4       41.07       30.17      3.37 o
  -5   6   4       75.13       82.34      4.52 o
  -4   6   4       30.26       32.88      2.79 o
  -3   6   4        0.64        2.38      1.84 o
  -2   6   4       49.68       51.81      2.89 o
  -1   6   4      185.62      173.24      4.27 o
   0   6   4        9.87        7.19      1.24 o
   1   6   4      186.76      177.17      5.71 o
   2   6   4       13.15       12.00      2.48 o
   3   6   4      161.07      142.40      5.74 o
   4   6   4       71.69       84.06      4.67 o
   5   6   4       28.40       32.49      3.68 o
   6   6   4        0.59        4.00      2.59 o
   7   6   4       14.92       16.07      3.21 o
 -10   7   4       64.82       78.46      7.94 o
  -9   7   4       28.86       30.08      4.35 o
  -8   7   4        2.50        0.65      2.53 o
  -7   7   4       47.94       46.08      4.25 o
  -6   7   4       58.77       57.72      4.54 o
  -5   7   4        2.27        1.96      1.93 o
  -4   7   4        9.97        4.20      2.07 o
  -3   7   4      129.54      123.18      5.66 o
  -2   7   4        2.22       -1.60      2.36 o
  -1   7   4        0.16       -2.08      2.34 o
   0   7   4      141.72      128.65      5.91 o
   1   7   4        7.87        8.69      3.14 o
   2   7   4      319.05      306.55     10.63 o
   3   7   4      133.10      110.35      5.60 o
   4   7   4       62.84       57.43      4.63 o
   5   7   4       41.99       44.32      4.37 o
   6   7   4        0.91        3.14      3.15 o
  -9   8   4       19.27       23.38      4.25 o
  -8   8   4        5.37        5.16      2.69 o
  -7   8   4        0.37       -1.97      2.49 o
  -6   8   4       11.93       10.51      2.47 o
  -5   8   4       20.25       22.71      3.25 o
  -4   8   4      180.04      163.11      6.81 o
  -3   8   4        3.07        1.25      2.19 o
  -2   8   4        0.15       -0.69      2.97 o
  -1   8   4        5.65        4.72      2.32 o
   0   8   4       63.50       61.55      4.55 o
   1   8   4        7.22        5.13      3.23 o
   2   8   4        3.39        6.54      2.76 o
   3   8   4       50.05       56.38      4.51 o
   4   8   4      139.98      148.49      8.54 o
   5   8   4        0.92        0.16      3.27 o
  -8   9   4        2.17        3.10      2.94 o
  -7   9   4        0.01       -0.59      3.13 o
  -6   9   4        0.35        1.30      2.22 o
  -5   9   4        8.75        6.92      2.32 o
  -4   9   4       12.55       16.89      3.38 o
  -3   9   4        0.83       -1.08      2.65 o
  -2   9   4       14.19       20.90      3.01 o
  -1   9   4       24.65       25.39      4.16 o
   0   9   4       50.56       46.40      4.77 o
   1   9   4        9.89       10.06      3.32 o
   2   9   4       37.38       25.32      4.04 o
   3   9   4        2.00        7.93      4.01 o
   4   9   4        1.15        4.20      4.33 o
  -7  10   4        7.32       18.12      4.02 o
  -6  10   4        0.42        0.42      2.76 o
  -5  10   4        0.00       -1.30      2.66 o
  -4  10   4        1.95       -1.72      3.11 o
  -3  10   4        0.18       -3.63      2.87 o
  -2  10   4        3.45        7.82      3.92 o
  -1  10   4       10.73       15.78      4.28 o
   0  10   4        1.89        4.94      3.24 o
   1  10   4        1.67        2.22      4.30 o
   2  10   4        0.01        0.46      3.34 o
  -4  11   4        2.74        2.52      5.13 o
  -3  11   4       42.01       50.55      7.11 o
  -2  11   4        0.12        3.89      4.19 o
  -1  11   4        0.09        9.77      5.85 o
  -1 -13   5        0.11       -4.85      4.59 o
   0 -13   5        2.66        4.59      3.73 o
   1 -13   5        0.01        0.61      3.45 o
   2 -13   5       12.01       14.26      4.63 o
   3 -13   5        4.98       13.12      4.07 o
   4 -13   5        1.65        7.11      3.81 o
  -4 -12   5        1.64       19.63      6.74 o
  -3 -12   5        3.25       -0.26      3.52 o
  -2 -12   5        7.28        4.30      3.30 o
  -1 -12   5        0.20       -0.47      3.25 o
   0 -12   5       30.37       33.89      5.57 o
   1 -12   5        0.91        0.30      3.39 o
   2 -12   5       11.44       19.20      3.39 o
   3 -12   5        5.24        2.17      3.23 o
   4 -12   5        1.75        2.87      2.91 o
   5 -12   5        7.41       11.19      3.70 o
   6 -12   5        0.70        1.90      3.33 o
  -5 -11   5        1.15        2.93      3.28 o
  -4 -11   5        0.10        4.97      4.25 o
  -3 -11   5        3.59        5.79      2.62 o
  -2 -11   5        1.71        0.29      3.33 o
  -1 -11   5        0.46        2.93      3.10 o
   0 -11   5        1.21       -2.71      3.70 o
   1 -11   5      107.43      112.94      8.06 o
   2 -11   5       27.46       28.54      4.29 o
   3 -11   5      109.86      104.96      7.74 o
   4 -11   5       12.51       11.03      3.53 o
   5 -11   5        2.54        1.37      3.01 o
   6 -11   5       21.14       14.81      3.55 o
   7 -11   5       25.18       31.55      5.05 o
  -7 -10   5       25.54       31.63      4.57 o
  -6 -10   5       13.54       13.37      3.51 o
  -5 -10   5       13.24       10.75      2.76 o
  -4 -10   5        1.55        2.66      2.68 o
  -3 -10   5      140.47      131.00      7.08 o
  -2 -10   5        5.05        6.32      3.71 o
  -1 -10   5       63.46       59.93      4.87 o
   0 -10   5       76.94       72.81      5.97 o
   1 -10   5       90.53       93.92      5.14 o
   2 -10   5      152.26      160.81      7.05 o
   3 -10   5       37.94       37.05      3.40 o
   4 -10   5       28.02       30.02      3.56 o
   5 -10   5        0.04        0.63      2.62 o
   6 -10   5       67.50       72.21      5.06 o
   7 -10   5        5.10        4.50      1.95 o
   8 -10   5        0.99        0.50      2.79 o
  -8  -9   5       13.16       25.44      5.50 o
  -7  -9   5        0.54       -2.18      3.58 o
  -6  -9   5        0.07       -0.78      2.68 o
  -5  -9   5        5.40        5.02      2.19 o
  -4  -9   5       32.12       29.31      3.00 o
  -3  -9   5       32.41       28.12      3.49 o
  -2  -9   5       69.87       62.55      4.76 o
  -1  -9   5       40.08       35.32      3.54 o
   0  -9   5       38.49       36.18      4.45 o
   1  -9   5       83.80       82.73      4.02 o
   2  -9   5       76.77       64.77      3.71 o
   3  -9   5        3.62        1.10      3.56 o
   4  -9   5       17.90       16.04      2.30 o
   5  -9   5      293.81      269.64      9.49 o
   6  -9   5        0.00        4.28      2.18 o
   7  -9   5       44.48       41.06      3.64 o
   8  -9   5        7.74        7.73      2.54 o
   9  -9   5        5.38        4.38      2.91 o
  -8  -8   5       37.64       51.88      5.70 o
  -7  -8   5        3.11        3.50      2.66 o
  -6  -8   5       12.64       14.29      3.07 o
  -5  -8   5       48.75       49.83      3.91 o
  -4  -8   5        3.25        4.68      4.08 o
  -3  -8   5        0.01        0.45      2.22 o
  -2  -8   5       30.83       28.54      3.84 o
  -1  -8   5       85.44       85.64      4.84 o
   0  -8   5      136.84      121.03      5.03 o
   1  -8   5      167.18      172.79      4.81 o
   2  -8   5        6.10        4.38      1.40 o
   3  -8   5        5.23        4.15      1.50 o
   4  -8   5        3.33        2.82      1.83 o
   5  -8   5       57.77       49.26      3.68 o
   6  -8   5       41.26       38.79      3.20 o
   7  -8   5        0.56       -0.22      1.86 o
   8  -8   5       72.01       62.33      4.82 o
   9  -8   5        2.82        1.85      2.92 o
  10  -8   5       10.04       18.24      4.72 o
  -9  -7   5        8.31        8.74      3.10 o
  -8  -7   5       37.27       39.62      3.95 o
  -7  -7   5       23.10       17.12      3.15 o
  -6  -7   5       70.90       67.64      4.66 o
  -5  -7   5        7.82       10.45      2.21 o
  -4  -7   5       33.55       29.52      2.87 o
  -3  -7   5       75.89       80.83      3.72 o
  -2  -7   5        6.88        7.97      1.96 o
  -1  -7   5       84.60       79.21      5.07 o
   0  -7   5        8.84        7.12      1.57 o
   1  -7   5       68.00       71.47      2.85 o
   2  -7   5        8.01       11.15      1.43 o
   3  -7   5       88.43       93.30      4.37 o
   4  -7   5        1.62        3.38      1.37 o
   5  -7   5       63.33       56.82      3.73 o
   6  -7   5        1.11       -2.73      1.82 o
   7  -7   5        4.47       -0.32      1.58 o
   8  -7   5        5.83        6.55      2.44 o
   9  -7   5        1.67       -0.11      2.81 o
  10  -7   5        6.66        4.81      2.95 o
 -10  -6   5        0.00       -2.51      2.86 o
  -9  -6   5        8.17        7.61      2.52 o
  -8  -6   5        7.80       10.44      2.33 o
  -7  -6   5       40.93       37.97      3.47 o
  -6  -6   5       17.90       20.15      2.36 o
  -5  -6   5        1.74        3.35      2.05 o
  -4  -6   5       36.54       34.12      2.28 o
  -3  -6   5       66.65       74.25      3.04 o
  -2  -6   5      148.84      145.12      4.28 o
  -1  -6   5       22.62       23.92      2.44 o
   0  -6   5        1.95       -0.82      1.06 o
   1  -6   5       31.88       38.20      1.80 o
   2  -6   5       49.40       65.65      2.65 o
   3  -6   5       84.17       85.61      2.75 o
   4  -6   5       45.42       40.32      1.91 o
   5  -6   5        1.12        4.06      1.16 o
   6  -6   5       13.01        8.28      1.55 o
   7  -6   5      116.96      113.81      4.96 o
   8  -6   5        0.04        1.50      1.93 o
   9  -6   5       82.94       81.75      6.11 o
  10  -6   5       35.94       32.94      4.01 o
 -10  -5   5        6.53        4.16      2.36 o
  -9  -5   5        0.58        0.69      2.50 o
  -8  -5   5       30.87       37.41      3.27 o
  -7  -5   5      399.71      406.04      7.88 o
  -6  -5   5       13.10       12.48      1.82 o
  -5  -5   5        6.83        6.46      1.80 o
  -4  -5   5       65.03       57.32      2.59 o
  -3  -5   5        0.86        2.66      0.99 o
  -2  -5   5      258.95      255.06      4.83 o
  -1  -5   5      192.22      197.72      5.63 o
   0  -5   5      240.27      263.56      5.88 o
   1  -5   5       94.93      120.27      4.15 o
   2  -5   5     1774.95     1858.72     13.57 o
   3  -5   5        0.13        1.56      0.87 o
   4  -5   5      684.77      777.17      7.56 o
   5  -5   5        6.64        4.67      1.00 o
   6  -5   5        0.00       -0.59      1.36 o
   7  -5   5       81.98       77.55      3.69 o
   8  -5   5        3.14        1.21      2.14 o
   9  -5   5       17.91       14.96      2.98 o
  10  -5   5        1.86        0.16      2.64 o
 -11  -4   5        0.14       -0.78      3.04 o
 -10  -4   5        6.03        4.26      2.45 o
  -9  -4   5        0.35       -0.89      2.33 o
  -8  -4   5       12.49        6.65      1.99 o
  -7  -4   5      287.09      286.84      6.39 o
  -6  -4   5      187.24      187.98      4.75 o
  -5  -4   5       55.11       49.68      2.03 o
  -4  -4   5      675.69      675.59      6.64 o
  -3  -4   5      398.71      366.52      5.35 o
  -2  -4   5     2185.79     2288.58     23.97 o
  -1  -4   5      784.88      770.01      9.51 o
   0  -4   5       31.51       36.21      1.99 o
   1  -4   5     1294.02     1295.47      9.46 o
   2  -4   5      916.75      988.95      6.59 o
   3  -4   5      106.46      120.01      2.58 o
   4  -4   5      530.16      507.50      5.89 o
   5  -4   5        0.76        0.46      0.58 o
   6  -4   5       74.57       64.14      2.83 o
   7  -4   5      527.15      543.50      8.61 o
   8  -4   5        0.29       -2.92      1.98 o
   9  -4   5        0.79       -1.27      2.10 o
  10  -4   5        4.73        5.03      3.27 o
 -11  -3   5        0.67        3.12      3.74 o
 -10  -3   5        0.35        0.94      2.29 o
  -9  -3   5      111.24      106.54      5.16 o
  -8  -3   5      276.45      267.13      6.80 o
  -7  -3   5      259.58      277.63      5.49 o
  -6  -3   5       66.33       60.68      2.72 o
  -5  -3   5      165.17      170.38      3.62 o
  -4  -3   5      667.67      655.96     10.43 o
  -3  -3   5        7.44        8.61      1.33 o
  -2  -3   5       13.26       18.72      1.51 o
  -1  -3   5      221.81      224.57      3.13 o
   0  -3   5      258.13      249.06      3.21 o
   1  -3   5      231.08      235.21      3.83 o
   2  -3   5     1372.74     1442.32     10.57 o
   3  -3   5       24.62       24.36      1.33 o
   4  -3   5        2.76        2.92      0.99 o
   5  -3   5       52.39       52.63      2.30 o
   6  -3   5       84.31       83.74      3.14 o
   7  -3   5       83.38       78.25      3.85 o
   8  -3   5       18.41       16.58      2.28 o
   9  -3   5        0.84       -0.09      2.24 o
  10  -3   5        1.79        0.78      2.84 o
 -11  -2   5        0.26       -1.73      3.49 o
 -10  -2   5       10.69        6.55      2.52 o
  -9  -2   5        6.81        2.13      2.01 o
  -8  -2   5        0.44       -1.21      2.01 o
  -7  -2   5      188.01      178.37      4.05 o
  -6  -2   5        1.35        1.73      0.93 o
  -5  -2   5       63.20       69.19      2.10 o
  -4  -2   5      433.72      443.48      5.01 o
  -3  -2   5      213.91      213.70      2.91 o
  -2  -2   5     1102.58     1068.82      7.19 o
  -1  -2   5      602.19      607.30      4.57 o
   0  -2   5      120.52      123.52      2.36 o
   1  -2   5     1204.15     1234.41      8.60 o
   2  -2   5      251.48      264.26      3.66 o
   3  -2   5       21.02       18.02      1.03 o
   4  -2   5       69.22       68.52      2.77 o
   5  -2   5      333.27      309.56      6.42 o
   6  -2   5       88.51       77.62      2.54 o
   7  -2   5      186.07      182.20      6.03 o
   8  -2   5        0.70        0.72      2.10 o
   9  -2   5        0.65        1.45      2.67 o
  10  -2   5       13.53       23.99      6.40 o
 -12  -1   5        0.00        1.33      4.84 o
 -11  -1   5        5.05       -0.95      3.60 o
 -10  -1   5        4.88        5.16      2.46 o
  -9  -1   5       26.21       21.06      2.91 o
  -8  -1   5       15.41       11.83      1.95 o
  -7  -1   5      266.62      271.47      4.80 o
  -6  -1   5       23.92       27.38      1.63 o
  -5  -1   5      109.50      108.03      2.67 o
  -4  -1   5       76.14       77.24      1.89 o
  -3  -1   5      216.79      193.47      2.42 o
  -2  -1   5      134.62      137.87      2.18 o
  -1  -1   5     1048.85     1054.24      7.79 o
   0  -1   5     2331.74     2282.77     18.34 o
   1  -1   5      637.28      664.24      5.87 o
   2  -1   5      582.99      592.91      4.44 o
   3  -1   5      745.64      750.50      6.70 o
   4  -1   5       42.65       38.99      1.83 o
   5  -1   5        1.97        1.89      1.14 o
   6  -1   5      488.70      468.00      6.66 o
   7  -1   5        4.83        9.32      2.79 o
   8  -1   5       93.04       92.37      4.86 o
   9  -1   5       20.67       12.69      3.24 o
  10  -1   5        6.81        3.51      3.20 o
 -12   0   5       15.41       17.51      4.57 o
 -11   0   5        0.03        3.08      3.22 o
 -10   0   5        0.90        0.34      2.05 o
  -9   0   5        8.58        7.77      2.95 o
  -8   0   5       61.03       55.40      3.32 o
  -7   0   5      129.40      113.95      3.22 o
  -6   0   5      324.25      338.39      4.69 o
  -5   0   5      136.56      125.60      2.86 o
  -4   0   5      117.08      143.20      2.86 o
  -3   0   5        5.55        7.14      0.64 o
  -2   0   5     1187.46     1195.74      5.62 o
  -1   0   5      840.40      825.40      6.72 o
   0   0   5      141.93      149.44      3.31 o
   1   0   5        0.30        2.09      0.81 o
   2   0   5        3.62       10.19      0.89 o
   3   0   5      276.83      277.56      3.68 o
   4   0   5      346.33      348.97      4.53 o
   5   0   5        6.51        4.24      1.38 o
   6   0   5       67.76       69.93      4.83 o
   7   0   5       26.83       19.78      3.29 o
   8   0   5        3.15        1.42      3.24 o
   9   0   5        8.90        4.16      2.77 o
  10   0   5        0.30       -1.51      2.62 o
 -12   1   5        6.12        7.54      4.32 o
 -11   1   5        0.89       -0.76      2.93 o
 -10   1   5       38.61       36.07      4.04 o
  -9   1   5        4.69        2.71      1.88 o
  -8   1   5        7.56        9.31      2.19 o
  -7   1   5       54.42       43.29      2.55 o
  -6   1   5      223.20      223.76      3.76 o
  -5   1   5      245.35      251.83      4.06 o
  -4   1   5      411.42      438.87      5.29 o
  -3   1   5      716.73      703.51      5.06 o
  -2   1   5     2555.44     2584.95     13.48 o
  -1   1   5      100.35       85.12      1.69 o
   0   1   5      222.07      221.05      3.61 o
   1   1   5        9.46        6.99      1.24 o
   2   1   5      495.40      520.03      5.70 o
   3   1   5        3.52        8.58      1.12 o
   4   1   5       82.41       81.23      2.38 o
   5   1   5       58.52       63.45      2.71 o
   6   1   5        9.19        7.92      1.85 o
   7   1   5        8.51        5.07      2.07 o
   8   1   5       18.46       19.34      3.01 o
   9   1   5        0.24       -3.88      3.06 o
  10   1   5        3.27        3.91      3.40 o
 -12   2   5        5.32        5.66      3.65 o
 -11   2   5       24.13       23.76      3.59 o
 -10   2   5        4.93        5.24      2.44 o
  -9   2   5        0.79       -2.29      1.77 o
  -8   2   5       71.07       66.94      3.59 o
  -7   2   5        0.24        0.60      0.55 o
  -6   2   5      159.19      156.23      3.94 o
  -5   2   5        4.99        3.26      0.95 o
  -4   2   5      378.73      380.89      4.50 o
  -3   2   5      120.60      118.40      2.58 o
  -2   2   5     2843.92     2830.08     15.83 o
  -1   2   5       84.60       81.96      1.81 o
   0   2   5        0.38        0.97      0.87 o
   1   2   5       81.58       69.52      2.20 o
   2   2   5        0.12       -0.29      0.83 o
   3   2   5       83.60       94.60      2.02 o
   4   2   5       55.94       63.64      2.15 o
   5   2   5        3.28        2.91      1.71 o
   6   2   5        1.45       -0.28      1.64 o
   7   2   5       29.78       25.38      2.95 o
   8   2   5        1.70        2.68      2.51 o
   9   2   5        1.54        5.89      3.31 o
 -12   3   5        6.08        4.21      5.24 o
 -11   3   5       20.06       17.85      3.99 o
 -10   3   5       69.63       71.70      8.09 o
  -9   3   5       16.80       17.93      4.83 o
  -8   3   5      277.03      317.91      7.85 o
  -7   3   5      117.08      122.72      3.88 o
  -6   3   5        0.01       -0.71      0.97 o
  -5   3   5       52.40       61.71      2.49 o
  -4   3   5        0.44        0.70      1.07 o
  -3   3   5       65.91       76.74      2.73 o
  -2   3   5      575.49      605.46      6.61 o
  -1   3   5      236.08      239.90      4.62 o
   0   3   5        3.13        1.63      1.39 o
   1   3   5       96.34       98.56      3.39 o
   2   3   5        3.33        3.54      0.92 o
   3   3   5      278.29      274.63      5.70 o
   4   3   5       52.85       47.01      2.94 o
   5   3   5        0.45        0.34      2.00 o
   6   3   5       29.23       24.62      2.92 o
   7   3   5       41.19       39.58      3.85 o
   8   3   5       19.89       17.66      2.98 o
   9   3   5        4.57       15.84      5.35 o
 -11   4   5       24.00       19.72      5.88 o
 -10   4   5        0.02        5.63      3.79 o
  -9   4   5       91.22       99.00      7.93 o
  -8   4   5       22.28       29.20      3.63 o
  -7   4   5        3.85        6.09      1.41 o
  -6   4   5        1.69        0.71      1.34 o
  -5   4   5      122.92      122.00      3.89 o
  -4   4   5      600.83      617.40      7.94 o
  -3   4   5        7.20        6.91      1.34 o
  -2   4   5      108.27      105.50      3.88 o
  -1   4   5       88.50       85.31      3.02 o
   0   4   5      172.27      173.92      5.12 o
   1   4   5      246.36      249.78      5.93 o
   2   4   5       54.89       58.33      2.83 o
   3   4   5       15.66       16.86      2.15 o
   4   4   5       52.24       47.68      3.02 o
   5   4   5      163.80      159.87      6.12 o
   6   4   5       16.91       11.28      2.77 o
   7   4   5        0.00       -0.58      2.42 o
   8   4   5        9.87        5.13      2.86 o
 -11   5   5        5.32       12.20      5.29 o
 -10   5   5       25.30       32.25      6.24 o
  -9   5   5       19.74       22.38      4.23 o
  -8   5   5       10.67        8.32      2.44 o
  -7   5   5       15.23       13.14      2.28 o
  -6   5   5       14.33       13.27      2.16 o
  -5   5   5       32.53       28.70      3.03 o
  -4   5   5       75.77       76.09      3.49 o
  -3   5   5       90.33       84.85      3.29 o
  -2   5   5        0.14        1.24      1.80 o
  -1   5   5      136.63      126.48      4.69 o
   0   5   5        3.27        3.54      1.76 o
   1   5   5      109.98      112.73      4.25 o
   2   5   5       36.67       38.82      2.97 o
   3   5   5        7.24        9.78      2.04 o
   4   5   5       52.90       46.03      3.53 o
   5   5   5      178.63      160.62      6.55 o
   6   5   5        6.33        7.31      3.36 o
   7   5   5        0.24        1.64      3.21 o
 -10   6   5       12.46       13.15      5.70 o
  -9   6   5       17.87       12.18      3.09 o
  -8   6   5       19.98       19.11      3.50 o
  -7   6   5      124.11      107.15      5.98 o
  -6   6   5       52.02       56.55      3.93 o
  -5   6   5      217.37      193.56      6.96 o
  -4   6   5      381.05      409.01      9.83 o
  -3   6   5        0.31       -0.45      2.34 o
  -2   6   5        6.24        4.30      2.32 o
  -1   6   5       99.76      114.47      4.32 o
   0   6   5      133.17      121.83      5.44 o
   1   6   5      256.11      268.98      7.74 o
   2   6   5      270.03      266.53      9.02 o
   3   6   5        1.73        3.43      2.50 o
   4   6   5       19.15       16.23      3.08 o
   5   6   5      124.50      117.60      6.74 o
   6   6   5       34.74       34.75      4.48 o
   7   6   5        7.45       14.12      5.12 o
 -10   7   5        0.09        1.82      3.44 o
  -9   7   5       30.21       39.52      4.83 o
  -8   7   5        1.76       -2.03      2.72 o
  -7   7   5       10.13        4.79      1.89 o
  -6   7   5        1.09       -0.94      1.86 o
  -5   7   5        0.03       -1.40      2.06 o
  -4   7   5       68.11       58.53      3.86 o
  -3   7   5       98.90       89.93      5.03 o
  -2   7   5       65.37       56.86      4.11 o
  -1   7   5       84.35       72.87      4.47 o
   0   7   5        3.20        0.14      2.78 o
   1   7   5      121.24      121.42      7.08 o
   2   7   5        0.37        2.77      2.90 o
   3   7   5        0.62       -1.23      2.73 o
   4   7   5      167.38      178.09      9.58 o
   5   7   5        3.82        4.22      3.34 o
   6   7   5        2.24        1.29      3.66 o
  -9   8   5        8.12        8.88      3.48 o
  -8   8   5        3.48        4.68      2.94 o
  -7   8   5        3.07        5.47      3.23 o
  -6   8   5       16.53       14.88      2.97 o
  -5   8   5       16.03        9.28      2.46 o
  -4   8   5        0.04       -0.69      1.91 o
  -3   8   5       21.02       12.34      2.54 o
  -2   8   5       45.06       38.26      3.62 o
  -1   8   5        9.15        4.50      2.92 o
   0   8   5        4.05        1.21      2.54 o
   1   8   5       45.19       34.66      4.37 o
   2   8   5       48.15       55.73      5.59 o
   3   8   5       61.92       54.94      5.53 o
   4   8   5       52.08       53.64      5.91 o
  -8   9   5       23.85       34.73      4.85 o
  -7   9   5        0.33        2.22      2.74 o
  -6   9   5       12.55       15.37      3.10 o
  -5   9   5        0.00       -1.79      2.34 o
  -4   9   5        6.34        4.96      2.69 o
  -3   9   5        4.13        2.07      2.89 o
  -2   9   5        1.09        1.23      3.18 o
  -1   9   5        1.47        3.04      2.96 o
   0   9   5       74.79       80.01      6.24 o
   1   9   5       34.78       39.14      4.95 o
   2   9   5        2.84       -2.47      3.66 o
   3   9   5       10.75       11.47      5.13 o
  -6  10   5        0.05       -1.39      2.86 o
  -5  10   5       42.62       45.57      5.45 o
  -4  10   5        1.30       -1.20      4.18 o
  -3  10   5       18.24       17.80      4.35 o
  -2  10   5        0.20        2.97      3.21 o
  -1  10   5        3.30       12.93      4.20 o
   0  10   5        9.74       13.20      4.48 o
   1  10   5       26.67       18.32      5.19 o
  -1 -13   6       57.10       64.27      6.91 o
   0 -13   6       28.39       34.08      4.57 o
   1 -13   6       27.71       31.52      4.62 o
   2 -13   6        5.46        8.56      3.94 o
   3 -13   6        3.33        5.23      3.77 o
   4 -13   6        2.33        2.85      3.63 o
  -4 -12   6        9.63       19.71      5.86 o
  -3 -12   6        1.33        5.21      4.47 o
  -2 -12   6        0.03        4.04      3.35 o
  -1 -12   6        5.36        9.85      3.47 o
   0 -12   6        3.13       -0.80      3.13 o
   1 -12   6        0.21        0.29      2.91 o
   2 -12   6        9.86       11.69      3.77 o
   3 -12   6       33.34       42.93      5.30 o
   4 -12   6       25.00       26.94      4.79 o
   5 -12   6        0.18        0.97      3.39 o
   6 -12   6        2.80        1.60      2.96 o
  -5 -11   6        4.78        7.10      3.26 o
  -4 -11   6       12.92       10.67      3.20 o
  -3 -11   6       16.53       16.74      3.58 o
  -2 -11   6        0.69        3.53      3.37 o
  -1 -11   6        5.67        8.12      3.15 o
   0 -11   6        6.34        7.06      2.83 o
   1 -11   6      189.13      197.54      9.03 o
   2 -11   6       31.57       32.17      3.88 o
   3 -11   6        9.08        7.99      3.04 o
   4 -11   6       21.78       19.74      4.11 o
   5 -11   6       14.72       10.11      3.30 o
   6 -11   6        3.36        0.72      3.26 o
   7 -11   6       14.66       13.53      3.52 o
  -7 -10   6        5.46        5.29      3.52 o
  -6 -10   6        0.36       -0.57      2.84 o
  -5 -10   6        9.70        9.75      4.24 o
  -4 -10   6        0.22        3.18      3.15 o
  -3 -10   6        0.10        2.65      2.19 o
  -2 -10   6       30.94       36.33      5.93 o
  -1 -10   6        0.71       -2.98      2.69 o
   0 -10   6        8.82        7.37      2.55 o
   1 -10   6      290.88      286.57      8.73 o
   2 -10   6      199.06      196.62      6.87 o
   3 -10   6       11.55       15.10      2.66 o
   4 -10   6       29.64       27.74      3.70 o
   5 -10   6       38.59       35.61      3.75 o
   6 -10   6        0.25        2.05      2.97 o
   7 -10   6        0.88       -1.33      2.00 o
   8 -10   6        7.00        7.64      2.66 o
  -8  -9   6        1.35        6.20      3.53 o
  -7  -9   6        0.02       -0.28      3.06 o
  -6  -9   6       15.99       15.20      3.24 o
  -5  -9   6       10.84        7.81      2.47 o
  -4  -9   6        7.28        7.52      2.99 o
  -3  -9   6       14.97       14.68      2.80 o
  -2  -9   6       38.21       41.43      4.02 o
  -1  -9   6      251.06      232.80      8.82 o
   0  -9   6      600.99      557.03     13.27 o
   1  -9   6      349.01      346.35      7.52 o
   2  -9   6        3.28        0.26      2.20 o
   3  -9   6       16.84       17.06      2.46 o
   4  -9   6       38.35       45.30      4.21 o
   5  -9   6      115.71      118.25      6.01 o
   6  -9   6       13.41       15.32      2.56 o
   7  -9   6       13.13       10.63      2.20 o
   8  -9   6        0.24       -0.07      2.44 o
   9  -9   6        0.01       -0.71      2.97 o
  -9  -8   6       17.02       21.38      4.48 o
  -8  -8   6        0.10        2.30      2.95 o
  -7  -8   6        1.37        0.88      2.87 o
  -6  -8   6       34.34       33.49      3.73 o
  -5  -8   6       85.69       71.22      4.44 o
  -4  -8   6       66.23       53.93      3.90 o
  -3  -8   6       23.90       26.03      4.44 o
  -2  -8   6       49.75       48.26      4.18 o
  -1  -8   6       95.42       88.59      5.23 o
   0  -8   6       14.50        9.61      2.05 o
   1  -8   6      155.63      149.43      4.76 o
   2  -8   6        4.54        7.68      1.99 o
   3  -8   6        0.28        3.53      2.72 o
   4  -8   6       30.96       34.84      2.95 o
   5  -8   6       52.00       59.75      4.20 o
   6  -8   6        5.15        4.39      1.69 o
   7  -8   6       46.85       50.56      3.67 o
   8  -8   6        0.81       -1.42      2.59 o
   9  -8   6       16.12       14.95      4.57 o
  -9  -7   6       15.19       19.81      3.51 o
  -8  -7   6        2.27        4.29      2.90 o
  -7  -7   6        1.62        1.32      2.97 o
  -6  -7   6       61.75       60.28      4.30 o
  -5  -7   6        0.64        0.77      2.54 o
  -4  -7   6        0.01       -1.24      2.16 o
  -3  -7   6        7.88        8.25      5.62 o
  -2  -7   6       31.50       25.37      2.62 o
  -1  -7   6        8.88        6.52      2.22 o
   0  -7   6      575.64      555.20      9.97 o
   1  -7   6        3.97        2.37      1.93 o
   2  -7   6       80.91       86.01      3.39 o
   3  -7   6       36.11       34.48      1.71 o
   4  -7   6        0.00        0.56      1.04 o
   5  -7   6        0.23       -1.62      1.98 o
   6  -7   6       36.01       38.69      2.95 o
   7  -7   6       10.43        4.53      1.70 o
   8  -7   6        3.64        3.53      2.49 o
   9  -7   6       19.61       25.09      3.70 o
  10  -7   6        5.23        8.91      3.14 o
 -10  -6   6        5.66        8.84      3.13 o
  -9  -6   6        0.02       -0.21      2.46 o
  -8  -6   6       10.18       15.58      2.74 o
  -7  -6   6        6.88        6.50      2.15 o
  -6  -6   6        3.37        2.74      2.15 o
  -5  -6   6      104.61      118.05      4.62 o
  -4  -6   6       13.72       12.00      1.46 o
  -3  -6   6      155.71      145.98      3.65 o
  -2  -6   6       19.40       19.39      2.26 o
  -1  -6   6        1.04        0.69      1.66 o
   0  -6   6     1313.57     1376.26     14.65 o
   1  -6   6       70.83       75.85      3.50 o
   2  -6   6        3.51        3.84      1.50 o
   3  -6   6      251.03      254.06      4.60 o
   4  -6   6        0.33        1.15      1.39 o
   5  -6   6        2.60        4.33      1.38 o
   6  -6   6        3.61        3.59      1.51 o
   7  -6   6       16.37       11.66      2.09 o
   8  -6   6       25.39       22.43      3.34 o
   9  -6   6       30.47       30.78      3.67 o
  10  -6   6       22.59       27.12      3.83 o
 -10  -5   6        0.00        1.33      2.41 o
  -9  -5   6        0.36        1.52      2.34 o
  -8  -5   6        2.48        0.80      2.22 o
  -7  -5   6        2.26        5.80      2.13 o
  -6  -5   6       25.60       29.20      2.57 o
  -5  -5   6      178.21      194.87      5.24 o
  -4  -5   6      124.09      112.58      3.81 o
  -3  -5   6       78.97       89.82      3.27 o
  -2  -5   6      795.69      884.37     11.60 o
  -1  -5   6        2.35        2.96      1.45 o
   0  -5   6      330.03      325.84      6.76 o
   1  -5   6        0.33        0.49      1.23 o
   2  -5   6      151.49      158.04      4.09 o
   3  -5   6      468.25      470.51      5.64 o
   4  -5   6      719.12      720.34      7.13 o
   5  -5   6        0.51        0.56      1.05 o
   6  -5   6       18.57       14.75      1.92 o
   7  -5   6       28.10       31.86      2.59 o
   8  -5   6        5.72        3.13      2.58 o
   9  -5   6        3.64        3.13      2.22 o
  10  -5   6        3.95        2.38      2.56 o
 -11  -4   6       11.05       10.49      4.42 o
 -10  -4   6        1.89       -0.79      2.27 o
  -9  -4   6       12.32        9.18      2.60 o
  -8  -4   6       17.10       13.65      2.57 o
  -7  -4   6      144.82      149.07      4.27 o
  -6  -4   6        1.72        3.23      1.54 o
  -5  -4   6       45.10       44.32      4.08 o
  -4  -4   6       60.29       66.75      3.12 o
  -3  -4   6     1798.00     1954.68     14.09 o
  -2  -4   6      608.37      616.16      7.89 o
  -1  -4   6        8.46       11.56      0.98 o
   0  -4   6      202.77      213.74      4.61 o
   1  -4   6      763.15      778.86      8.72 o
   2  -4   6      640.12      675.79      6.73 o
   3  -4   6       34.72       33.16      1.80 o
   4  -4   6       68.94       72.08      2.47 o
   5  -4   6        3.50        2.80      1.21 o
   6  -4   6        3.41        3.54      2.14 o
   7  -4   6        1.57       -1.18      1.83 o
   8  -4   6        2.85        3.55      1.92 o
   9  -4   6       12.69       11.25      2.53 o
  10  -4   6        9.18        9.48      3.26 o
 -11  -3   6       11.00        3.80      3.94 o
 -10  -3   6        4.57        3.23      2.70 o
  -9  -3   6        8.85        7.05      2.54 o
  -8  -3   6       75.59       80.29      4.19 o
  -7  -3   6      293.56      316.72      5.90 o
  -6  -3   6       31.25       31.10      2.16 o
  -5  -3   6       27.03       31.32      1.64 o
  -4  -3   6      161.41      154.61      3.22 o
  -3  -3   6      668.62      736.84      6.23 o
  -2  -3   6      495.35      518.80      5.56 o
  -1  -3   6       62.49       75.76      2.06 o
   0  -3   6      315.82      313.06      4.45 o
   1  -3   6      893.10      950.98      8.92 o
   2  -3   6       96.48       87.21      2.44 o
   3  -3   6       18.92       17.89      1.43 o
   4  -3   6       21.72       19.33      1.55 o
   5  -3   6      203.39      193.04      4.48 o
   6  -3   6      227.31      212.87      5.05 o
   7  -3   6        3.52        1.26      1.82 o
   8  -3   6       33.58       28.39      2.93 o
   9  -3   6        0.66        2.95      2.27 o
  10  -3   6        5.01       10.32      2.98 o
 -11  -2   6        2.51        1.74      4.04 o
 -10  -2   6        1.08       -3.07      2.33 o
  -9  -2   6       37.43       37.02      2.95 o
  -8  -2   6       69.12       64.21      3.25 o
  -7  -2   6       71.13       69.15      2.49 o
  -6  -2   6        1.70        1.92      0.92 o
  -5  -2   6       44.76       49.68      1.94 o
  -4  -2   6      363.87      361.91      4.17 o
  -3  -2   6      798.16      830.94      6.03 o
  -2  -2   6      215.98      226.36      3.11 o
  -1  -2   6     1581.41     1579.21      8.12 o
   0  -2   6      127.79      134.96      2.93 o
   1  -2   6     1335.02     1380.00     10.43 o
   2  -2   6      212.06      217.55      3.64 o
   3  -2   6      419.68      433.21      5.32 o
   4  -2   6      109.71       95.57      3.45 o
   5  -2   6       43.34       40.31      2.76 o
   6  -2   6      218.46      216.97      5.56 o
   7  -2   6       27.95       23.10      3.00 o
   8  -2   6        9.55        8.90      3.13 o
   9  -2   6        6.03        6.75      2.65 o
  10  -2   6       14.33       22.81      5.89 o
 -12  -1   6        8.02        5.54      8.64 o
 -11  -1   6        7.90        6.95      4.04 o
 -10  -1   6        1.93       -2.16      2.61 o
  -9  -1   6       20.54       19.35      2.20 o
  -8  -1   6        8.60        8.47      1.87 o
  -7  -1   6       24.04       23.81      1.35 o
  -6  -1   6        8.69        8.57      1.47 o
  -5  -1   6       26.88       20.29      1.12 o
  -4  -1   6        0.29        0.24      0.56 o
  -3  -1   6      223.20      226.98      3.29 o
  -2  -1   6        0.01        2.38      0.91 o
  -1  -1   6        2.76        2.32      0.92 o
   0  -1   6      191.38      192.60      4.69 o
   1  -1   6     1254.95     1173.65     11.50 o
   2  -1   6      469.66      461.46      4.22 o
   3  -1   6     1322.07     1274.03      8.96 o
   4  -1   6       18.42       20.45      1.72 o
   5  -1   6        6.86        7.91      2.27 o
   6  -1   6        0.89       -1.47      1.98 o
   7  -1   6       31.52       28.33      3.42 o
   8  -1   6        9.42        5.59      2.71 o
   9  -1   6        5.35        2.19      4.30 o
  10  -1   6        9.33        8.17      3.51 o
 -12   0   6        0.10        0.64      4.03 o
 -11   0   6       18.26       23.91      5.58 o
 -10   0   6       58.21       62.98      4.79 o
  -9   0   6        0.00       -1.52      1.75 o
  -8   0   6        2.69        1.24      1.64 o
  -7   0   6        1.05        0.78      0.72 o
  -6   0   6      373.97      398.29      6.16 o
  -5   0   6        1.68        1.74      0.78 o
  -4   0   6       10.25       11.74      1.12 o
  -3   0   6      139.20      142.12      2.55 o
  -2   0   6     1669.16     1749.04      9.92 o
  -1   0   6      113.35      112.65      2.20 o
   0   0   6      178.46      176.89      3.16 o
   1   0   6     2137.70     2243.19     17.45 o
   2   0   6       86.18       86.05      2.15 o
   3   0   6      999.35     1028.59      8.07 o
   4   0   6      110.85      110.15      3.22 o
   5   0   6      171.70      163.86      5.44 o
   6   0   6       14.62       14.58      2.39 o
   7   0   6        0.12       -3.13      2.19 o
   8   0   6        0.36        1.50      2.22 o
   9   0   6        5.63        9.05      2.88 o
 -12   1   6        1.07        0.67      3.82 o
 -11   1   6       15.67       14.20      3.68 o
 -10   1   6       25.07       29.08      3.66 o
  -9   1   6       18.71       19.22      2.45 o
  -8   1   6       14.38       10.32      2.04 o
  -7   1   6       10.46       10.85      1.47 o
  -6   1   6      137.09      128.15      3.65 o
  -5   1   6      214.63      211.44      4.04 o
  -4   1   6       66.81       77.05      2.54 o
  -3   1   6     1209.78     1287.87      9.51 o
  -2   1   6        1.41       -0.57      0.74 o
  -1   1   6      539.04      483.32      5.52 o
   0   1   6       31.79       33.18      2.04 o
   1   1   6      483.74      463.47      6.69 o
   2   1   6        3.30        3.36      0.87 o
   3   1   6      336.14      326.82      4.94 o
   4   1   6       52.08       52.86      2.42 o
   5   1   6       10.99        8.16      1.94 o
   6   1   6       17.10       15.12      2.37 o
   7   1   6       10.90        4.43      2.33 o
   8   1   6       12.62       15.53      2.81 o
   9   1   6       11.72       15.54      4.01 o
 -12   2   6        2.62        4.94      4.72 o
 -11   2   6       39.15       35.65      5.39 o
 -10   2   6       13.15       10.36      3.05 o
  -9   2   6      100.43      112.12      5.31 o
  -8   2   6       88.04       95.49      4.76 o
  -7   2   6       65.75       65.35      2.71 o
  -6   2   6       22.72       21.55      1.60 o
  -5   2   6        2.10        2.51      1.11 o
  -4   2   6      878.89      921.91      8.10 o
  -3   2   6      165.64      176.55      3.54 o
  -2   2   6     1511.81     1488.57      9.24 o
  -1   2   6      118.25      116.31      2.22 o
   0   2   6        7.95       10.87      1.54 o
   1   2   6        3.38        4.43      1.48 o
   2   2   6       12.76       18.10      1.94 o
   3   2   6      203.05      213.09      4.67 o
   4   2   6        8.45        6.03      1.54 o
   5   2   6        4.54        3.84      2.54 o
   6   2   6       53.43       55.65      3.99 o
   7   2   6       15.32        9.46      2.43 o
   8   2   6        3.40        7.16      2.67 o
   9   2   6        5.32       17.27      5.24 o
 -11   3   6        0.12       -6.23      4.15 o
 -10   3   6        3.09        2.87      3.24 o
  -9   3   6      109.61      123.58      7.70 o
  -8   3   6       16.63       21.51      2.60 o
  -7   3   6       22.40       16.34      1.86 o
  -6   3   6        1.79        1.45      1.30 o
  -5   3   6      103.62       99.92      3.48 o
  -4   3   6       18.79       22.28      1.70 o
  -3   3   6       35.53       35.30      2.26 o
  -2   3   6      481.47      465.69      6.05 o
  -1   3   6        5.32        4.33      1.79 o
   0   3   6      102.44       95.84      2.81 o
   1   3   6        0.59        1.98      1.84 o
   2   3   6      216.77      215.29      5.23 o
   3   3   6       19.05       19.03      2.31 o
   4   3   6       14.23       10.12      1.74 o
   5   3   6        5.37        1.64      1.83 o
   6   3   6       27.73       24.01      2.81 o
   7   3   6        0.26        0.88      2.80 o
   8   3   6        6.51        7.68      2.83 o
 -11   4   6       16.20       29.51      6.76 o
 -10   4   6        0.45        6.82      4.06 o
  -9   4   6       85.23       87.36      7.76 o
  -8   4   6        0.00        1.09      1.82 o
  -7   4   6      163.18      178.75      5.45 o
  -6   4   6       59.36       58.02      3.25 o
  -5   4   6      172.61      184.28      5.54 o
  -4   4   6      216.63      207.20      5.21 o
  -3   4   6      433.93      413.20      7.85 o
  -2   4   6      933.26      919.96     10.02 o
  -1   4   6      196.77      176.25      5.59 o
   0   4   6      173.22      156.54      4.61 o
   1   4   6       32.30       34.33      2.12 o
   2   4   6       34.16       33.48      3.64 o
   3   4   6       16.80       20.48      2.57 o
   4   4   6       13.61       14.29      2.24 o
   5   4   6       36.81       30.28      3.92 o
   6   4   6       36.01       32.93      3.79 o
   7   4   6       14.03       15.06      3.67 o
 -11   5   6        3.05        9.68      5.11 o
 -10   5   6       30.84       40.08      6.00 o
  -9   5   6        2.44       -0.54      2.91 o
  -8   5   6       15.42       12.86      3.87 o
  -7   5   6        6.47        3.31      1.74 o
  -6   5   6      185.40      176.69      6.24 o
  -5   5   6        3.41        2.16      2.00 o
  -4   5   6       41.81       32.94      2.73 o
  -3   5   6        1.09        1.94      1.77 o
  -2   5   6       42.27       39.41      2.93 o
  -1   5   6      233.67      212.15      6.37 o
   0   5   6        0.18        1.11      2.34 o
   1   5   6       21.74       21.85      4.16 o
   2   5   6       59.75       61.47      3.81 o
   3   5   6       29.26       32.67      3.27 o
   4   5   6       19.38       14.19      3.07 o
   5   5   6        9.65       11.65      3.30 o
   6   5   6        3.94        2.47      3.73 o
   7   5   6        0.06        5.89      4.45 o
 -10   6   6       35.64       46.06      6.40 o
  -9   6   6       40.14       48.33      6.06 o
  -8   6   6        6.54        6.76      2.84 o
  -7   6   6        2.87        0.30      2.14 o
  -6   6   6        3.96        3.74      2.02 o
  -5   6   6      167.52      160.66      6.57 o
  -4   6   6        0.20       -0.80      1.83 o
  -3   6   6        8.51        4.26      1.81 o
  -2   6   6        0.98        1.26      2.49 o
  -1   6   6       45.59       44.05      3.56 o
   0   6   6      298.65      289.47     10.09 o
   1   6   6        7.27        9.87      3.18 o
   2   6   6       33.35       34.58      4.94 o
   3   6   6       48.17       45.94      5.12 o
   4   6   6        4.23        6.08      3.22 o
   5   6   6        6.65       10.46      3.67 o
   6   6   6       13.42       19.07      4.16 o
  -9   7   6        0.03       -4.62      3.84 o
  -8   7   6        0.58       -0.15      2.77 o
  -7   7   6       11.56        9.77      2.76 o
  -6   7   6        7.77        5.35      2.02 o
  -5   7   6        8.07        8.48      2.49 o
  -4   7   6       11.12        6.43      2.18 o
  -3   7   6        0.00        0.58      1.97 o
  -2   7   6        0.19        1.10      3.06 o
  -1   7   6       58.39       46.69      4.43 o
   0   7   6        2.65        3.66      3.06 o
   1   7   6       11.58       15.43      3.60 o
   2   7   6       11.15       15.31      4.45 o
   3   7   6        2.16        6.94      3.91 o
   4   7   6        0.28        1.03      3.37 o
   5   7   6        4.13        4.30      3.90 o
  -8   8   6        2.67        4.79      3.10 o
  -7   8   6        5.36        5.41      2.98 o
  -6   8   6       11.76       19.38      3.00 o
  -5   8   6       21.69       19.14      2.95 o
  -4   8   6        4.09        6.44      2.24 o
  -3   8   6        3.19        0.79      2.73 o
  -2   8   6        7.49        7.01      2.92 o
  -1   8   6        8.04        4.74      2.97 o
   0   8   6        0.02       -3.64      2.77 o
   1   8   6        8.28        7.53      3.21 o
   2   8   6       77.21       73.30      6.98 o
   3   8   6        0.08        2.36      3.56 o
  -7   9   6       10.39       11.01      3.56 o
  -6   9   6        7.63        8.58      2.95 o
  -5   9   6        4.98        8.58      3.10 o
  -4   9   6        0.84       -1.43      2.66 o
  -3   9   6        0.03       -4.58      3.05 o
  -2   9   6        0.48        3.08      3.65 o
  -1   9   6       21.40       28.43      4.47 o
   0   9   6       20.39       23.89      4.22 o
   1   9   6        1.12        2.43      4.17 o
   2   9   6       17.34       20.28      5.24 o
  -4  10   6        3.39        2.52      3.34 o
  -3  10   6        0.02       -2.27      3.79 o
  -2  10   6        6.16       12.06      4.46 o
  -1 -13   7       16.50       19.65      4.58 o
   0 -13   7       17.68       18.79      4.40 o
   1 -13   7        0.00        2.27      3.13 o
   2 -13   7        0.27        5.36      3.50 o
   3 -13   7        1.74        3.86      4.01 o
   4 -13   7        4.06        4.99      4.30 o
  -4 -12   7        0.01        4.82      7.52 o
  -3 -12   7        1.98        7.45      5.07 o
  -2 -12   7        3.49        1.42      3.06 o
  -1 -12   7       12.17       17.75      3.83 o
   0 -12   7        0.01        0.65      2.90 o
   1 -12   7       21.23       19.96      3.81 o
   2 -12   7       21.49       27.61      4.28 o
   3 -12   7        0.17        1.38      3.48 o
   4 -12   7        0.00        3.39      3.51 o
   5 -12   7        4.97        7.22      3.09 o
   6 -12   7       10.45        8.77      3.61 o
  -5 -11   7        0.28        3.94      3.28 o
  -4 -11   7       24.24       21.72      4.01 o
  -3 -11   7       16.45       12.95      2.92 o
  -2 -11   7       16.75       19.04      4.01 o
  -1 -11   7        0.84        1.88      2.53 o
   0 -11   7        3.13        2.88      2.76 o
   1 -11   7        3.34        2.19      2.74 o
   2 -11   7        5.02        5.88      2.47 o
   3 -11   7        1.40        3.79      4.15 o
   4 -11   7        7.34       -0.47      3.10 o
   5 -11   7       18.94       19.31      3.76 o
   6 -11   7       19.36       22.17      5.05 o
   7 -11   7        0.55        2.10      3.23 o
  -7 -10   7        0.62        2.26      3.21 o
  -6 -10   7        1.42        0.78      2.58 o
  -5 -10   7       20.89       20.27      3.47 o
  -4 -10   7        7.65        6.82      2.63 o
  -3 -10   7       20.56       15.85      3.17 o
  -2 -10   7        8.46        6.37      2.71 o
  -1 -10   7        0.01       -0.70      2.77 o
   0 -10   7       29.78       19.69      3.33 o
   1 -10   7        0.43        3.35      2.35 o
   2 -10   7        3.86        0.53      2.05 o
   3 -10   7        2.24       -0.15      2.24 o
   4 -10   7        8.95       10.27      2.54 o
   5 -10   7        2.93        0.75      2.25 o
   6 -10   7        1.05        0.56      2.28 o
   7 -10   7       10.30       11.84      2.36 o
   8 -10   7        0.11        1.01      3.26 o
  -8  -9   7        7.73       11.14      3.30 o
  -7  -9   7       22.53       24.55      3.58 o
  -6  -9   7        7.17        4.47      2.49 o
  -5  -9   7        4.99        0.41      2.50 o
  -4  -9   7      106.37       98.99      5.81 o
  -3  -9   7        2.06        2.64      2.52 o
  -2  -9   7        0.02       -0.83      2.65 o
  -1  -9   7        4.38        1.37      2.32 o
   0  -9   7      138.62      133.80      6.79 o
   1  -9   7      387.52      388.16     11.03 o
   2  -9   7       16.65       19.59      2.88 o
   3  -9   7        2.93        5.64      1.92 o
   4  -9   7        4.45        0.97      1.97 o
   5  -9   7       41.95       34.17      3.26 o
   6  -9   7       19.82       15.92      2.51 o
   7  -9   7        7.06        5.78      2.20 o
   8  -9   7        0.13       -2.31      2.90 o
  -9  -8   7       24.45       31.18      4.46 o
  -8  -8   7        1.52       -0.30      2.93 o
  -7  -8   7        0.80        1.26      2.68 o
  -6  -8   7        0.75        1.67      2.26 o
  -5  -8   7        1.86       -0.25      2.01 o
  -4  -8   7       53.83       41.98      3.42 o
  -3  -8   7        7.05        5.17      2.72 o
  -2  -8   7       11.23        8.31      2.58 o
  -1  -8   7       31.88       36.94      3.88 o
   0  -8   7        0.25       -0.37      0.81 o
   1  -8   7        2.69        1.90      2.22 o
   2  -8   7        1.76        1.17      1.93 o
   3  -8   7        8.63        8.14      1.96 o
   4  -8   7       14.48       11.46      2.04 o
   5  -8   7       33.26       22.49      2.67 o
   6  -8   7       11.59        9.00      2.08 o
   7  -8   7        8.12        3.81      2.05 o
   8  -8   7        0.63        0.62      2.53 o
   9  -8   7       12.09        9.47      3.49 o
  -9  -7   7       24.02       28.49      4.12 o
  -8  -7   7        0.30        1.34      2.67 o
  -7  -7   7        1.46        1.36      3.87 o
  -6  -7   7       60.58       60.70      4.35 o
  -5  -7   7      254.13      230.46      7.10 o
  -4  -7   7        0.40       -0.07      1.89 o
  -3  -7   7       14.94       14.98      4.92 o
  -2  -7   7      165.44      175.04      6.21 o
  -1  -7   7        2.50        2.11      1.17 o
   0  -7   7        6.20        9.59      3.08 o
   1  -7   7       12.38       11.41      1.85 o
   2  -7   7        3.08        2.27      1.24 o
   3  -7   7       30.93       33.97      2.20 o
   4  -7   7        1.77        0.96      1.46 o
   5  -7   7        0.37       -0.93      2.02 o
   6  -7   7        0.63        0.04      1.82 o
   7  -7   7       68.19       59.16      4.38 o
   8  -7   7       26.29       22.09      3.77 o
   9  -7   7        6.16        6.64      3.24 o
 -10  -6   7        3.40        4.77      3.17 o
  -9  -6   7       12.14       13.26      3.32 o
  -8  -6   7        0.87        2.05      2.54 o
  -7  -6   7      146.38      140.34      6.31 o
  -6  -6   7       93.30       88.06      5.05 o
  -5  -6   7        3.11        3.47      2.89 o
  -4  -6   7       85.71       77.41      3.94 o
  -3  -6   7       94.18       88.78      4.46 o
  -2  -6   7      216.76      234.85      7.07 o
  -1  -6   7       24.63       22.21      1.92 o
   0  -6   7      507.97      511.09      9.25 o
   1  -6   7       76.80       87.96      3.79 o
   2  -6   7      368.34      411.95      7.22 o
   3  -6   7       33.12       29.21      1.82 o
   4  -6   7       69.67       67.15      3.24 o
   5  -6   7       33.76       30.80      2.23 o
   6  -6   7       66.21       62.93      3.27 o
   7  -6   7       86.52       80.96      4.57 o
   8  -6   7       20.23       17.11      2.65 o
   9  -6   7        4.91        2.07      2.75 o
  10  -6   7        0.54        1.33      2.92 o
 -10  -5   7        0.82        0.05      2.97 o
  -9  -5   7       15.40       11.87      2.59 o
  -8  -5   7       20.06       19.65      3.36 o
  -7  -5   7      135.09      131.46      5.36 o
  -6  -5   7       20.11       16.36      2.78 o
  -5  -5   7      112.34      105.15      5.17 o
  -4  -5   7       15.53       17.14      1.76 o
  -3  -5   7      355.59      346.27      7.02 o
  -2  -5   7      151.23      132.73      3.59 o
  -1  -5   7      116.15      127.72      3.09 o
   0  -5   7       15.39       19.00      2.14 o
   1  -5   7      140.12      141.15      4.53 o
   2  -5   7        0.10        2.48      1.49 o
   3  -5   7       40.72       40.04      1.78 o
   4  -5   7       29.91       27.87      1.85 o
   5  -5   7       41.16       42.81      2.52 o
   6  -5   7       43.88       48.23      3.04 o
   7  -5   7       81.53       79.02      4.00 o
   8  -5   7       34.86       37.20      3.68 o
   9  -5   7      153.79      165.36      8.08 o
  10  -5   7       11.61       12.60      4.03 o
 -11  -4   7        2.29        1.72      2.90 o
 -10  -4   7        0.75       -4.36      3.02 o
  -9  -4   7       62.91       65.00      5.00 o
  -8  -4   7      259.56      261.93      8.88 o
  -7  -4   7       35.42       32.62      2.79 o
  -6  -4   7      365.49      369.15      7.83 o
  -5  -4   7        0.02        3.77      2.78 o
  -4  -4   7      155.06      142.89      3.56 o
  -3  -4   7     1046.96     1109.38     12.32 o
  -2  -4   7       35.25       32.25      1.41 o
  -1  -4   7      347.71      341.23      5.06 o
   0  -4   7       93.93      105.26      2.81 o
   1  -4   7      813.75      813.71      8.20 o
   2  -4   7       44.31       46.54      2.33 o
   3  -4   7      126.89      138.48      4.04 o
   4  -4   7       21.87       19.92      1.93 o
   5  -4   7       88.00       93.31      3.22 o
   6  -4   7      755.39      766.29     11.35 o
   7  -4   7        9.71        4.03      1.88 o
   8  -4   7        5.03        2.17      1.92 o
   9  -4   7        1.32       -0.76      2.30 o
  10  -4   7        6.61        5.64      3.10 o
 -11  -3   7        1.19       -0.18      3.53 o
 -10  -3   7        1.02       -4.01      3.06 o
  -9  -3   7       12.55        2.83      2.52 o
  -8  -3   7      416.65      436.91     11.00 o
  -7  -3   7      160.97      160.62      4.16 o
  -6  -3   7      112.22      109.61      3.08 o
  -5  -3   7       36.37       39.18      2.20 o
  -4  -3   7       11.73        6.76      1.54 o
  -3  -3   7       11.96       12.89      1.07 o
  -2  -3   7        0.01        0.27      0.65 o
  -1  -3   7      251.64      266.37      4.55 o
   0  -3   7       97.10       99.24      2.95 o
   1  -3   7      776.67      847.08      9.59 o
   2  -3   7        4.12        1.44      1.11 o
   3  -3   7      107.73       96.74      2.92 o
   4  -3   7        2.24        1.59      1.02 o
   5  -3   7      279.26      278.89      6.47 o
   6  -3   7      793.30      809.73     12.32 o
   7  -3   7      179.22      170.41      6.15 o
   8  -3   7        3.00        5.91      2.08 o
   9  -3   7       15.98       22.84      3.56 o
  10  -3   7        0.45        6.79      3.37 o
 -11  -2   7        5.41        6.53      3.40 o
 -10  -2   7       10.34        6.03      2.78 o
  -9  -2   7       80.41       75.31      5.03 o
  -8  -2   7       88.99       93.73      3.90 o
  -7  -2   7        5.17        3.84      1.42 o
  -6  -2   7        0.91       -0.11      1.04 o
  -5  -2   7      219.01      216.37      3.62 o
  -4  -2   7       41.25       41.37      1.60 o
  -3  -2   7      320.94      269.48      4.04 o
  -2  -2   7      693.97      715.20      6.10 o
  -1  -2   7       19.86       25.07      1.30 o
   0  -2   7      164.44      207.86      3.98 o
   1  -2   7       43.11       42.26      2.34 o
   2  -2   7       29.23       30.63      1.26 o
   3  -2   7       23.16       18.92      1.49 o
   4  -2   7      202.43      206.86      5.15 o
   5  -2   7       59.49       62.79      3.75 o
   6  -2   7      947.85      958.29     12.90 o
   7  -2   7       79.09       76.17      4.86 o
   8  -2   7        5.12        9.32      2.63 o
   9  -2   7        2.50        5.33      3.43 o
 -11  -1   7        1.11        1.08      3.33 o
 -10  -1   7       15.86       10.50      2.75 o
  -9  -1   7       13.84       11.78      2.07 o
  -8  -1   7       83.62       87.95      4.01 o
  -7  -1   7        1.74       -0.95      1.30 o
  -6  -1   7        7.65        7.12      1.08 o
  -5  -1   7        0.00       -0.72      0.90 o
  -4  -1   7        1.03        1.21      0.98 o
  -3  -1   7      173.00      163.25      3.37 o
  -2  -1   7       13.07        8.15      0.92 o
  -1  -1   7     1414.87     1455.33      9.56 o
   0  -1   7      861.97      863.33     10.93 o
   1  -1   7      693.70      717.38      9.03 o
   2  -1   7       25.80       28.95      1.24 o
   3  -1   7      326.56      298.95      4.46 o
   4  -1   7      380.09      358.20      5.43 o
   5  -1   7      539.89      539.88      9.43 o
   6  -1   7        5.01       -0.34      2.18 o
   7  -1   7       41.13       40.04      3.92 o
   8  -1   7        0.69        2.93      2.70 o
   9  -1   7       16.83       23.50      4.13 o
 -11   0   7        0.63        0.59      4.03 o
 -10   0   7       43.16       45.89      5.54 o
  -9   0   7       17.14       18.40      2.39 o
  -8   0   7       20.29       14.60      2.18 o
  -7   0   7      142.38      142.75      3.82 o
  -6   0   7        3.03        4.17      1.02 o
  -5   0   7      128.91      129.49      3.56 o
  -4   0   7      187.50      188.77      3.53 o
  -3   0   7      255.86      253.83      3.68 o
  -2   0   7      650.39      681.17      5.29 o
  -1   0   7     1627.98     1634.83     11.19 o
   0   0   7       91.50       98.45      3.04 o
   1   0   7        0.01        1.44      1.21 o
   2   0   7      117.58      105.63      3.34 o
   3   0   7      322.38      307.06      7.52 o
   4   0   7        0.03        0.41      2.73 o
   5   0   7       52.21       56.02      3.56 o
   6   0   7      112.71      108.66      5.38 o
   7   0   7       21.03       19.34      2.79 o
   8   0   7       47.22       38.22      4.31 o
   9   0   7        4.56        3.30      3.59 o
 -11   1   7       25.29       35.47      5.58 o
 -10   1   7        0.07       -2.61      3.08 o
  -9   1   7        2.74        3.12      2.02 o
  -8   1   7       14.52       11.41      2.12 o
  -7   1   7       82.40       77.46      3.29 o
  -6   1   7       42.53       42.97      2.52 o
  -5   1   7       34.82       31.42      1.92 o
  -4   1   7      380.24      343.32      4.94 o
  -3   1   7      648.14      660.69      7.06 o
  -2   1   7      104.73       98.22      2.32 o
  -1   1   7      359.78      376.59      4.69 o
   0   1   7       57.65       44.91      2.72 o
   1   1   7      302.60      269.02      5.67 o
   2   1   7      880.19      888.29     12.53 o
   3   1   7       13.38       15.89      2.72 o
   4   1   7       21.76       30.88      2.96 o
   5   1   7       37.27       28.12      2.74 o
   6   1   7       18.06       17.17      2.85 o
   7   1   7      129.90      143.90      8.04 o
   8   1   7        2.49        2.35      2.70 o
   9   1   7       14.30       18.77      4.33 o
 -11   2   7       13.75       13.15      3.62 o
 -10   2   7       42.86       39.29      6.73 o
  -9   2   7        0.62       -0.36      2.40 o
  -8   2   7       64.86       71.20      4.64 o
  -7   2   7       55.69       60.52      3.14 o
  -6   2   7        4.78        2.75      1.49 o
  -5   2   7        2.78        3.47      1.14 o
  -4   2   7       29.97       28.54      1.73 o
  -3   2   7      979.10      951.82      8.94 o
  -2   2   7      326.36      325.82      5.19 o
  -1   2   7      267.90      269.40      4.28 o
   0   2   7        9.10        7.80      1.47 o
   1   2   7       18.77       13.48      1.17 o
   2   2   7       74.44       71.62      2.43 o
   3   2   7       12.05       14.46      2.26 o
   4   2   7        8.70       12.48      2.22 o
   5   2   7        0.01        1.66      2.41 o
   6   2   7        5.86        3.56      3.24 o
   7   2   7       50.21       58.40      5.16 o
   8   2   7        6.38        7.09      3.11 o
 -11   3   7        0.04        3.67      4.55 o
 -10   3   7        0.07        5.89      4.52 o
  -9   3   7       73.44       76.29      6.39 o
  -8   3   7        5.24        5.23      2.10 o
  -7   3   7       49.96       49.99      3.07 o
  -6   3   7      341.61      350.60      7.56 o
  -5   3   7        0.16        0.50      1.65 o
  -4   3   7       33.98       31.75      2.01 o
  -3   3   7       24.83       23.63      2.02 o
  -2   3   7      122.24      123.18      3.03 o
  -1   3   7       13.77       12.91      1.62 o
   0   3   7       12.98       16.45      3.82 o
   1   3   7        7.10        6.41      1.75 o
   2   3   7       40.17       41.07      4.08 o
   3   3   7        0.01        4.12      3.50 o
   4   3   7        0.46       -0.28      3.08 o
   5   3   7       16.87       10.01      2.78 o
   6   3   7       59.22       55.74      5.10 o
   7   3   7       29.78       32.98      4.42 o
   8   3   7        1.92        3.54      3.40 o
 -11   4   7        1.36        6.96      4.56 o
 -10   4   7        3.18        7.34      3.75 o
  -9   4   7       10.83       14.54      3.34 o
  -8   4   7       40.42       46.82      3.89 o
  -7   4   7       79.48       89.46      4.15 o
  -6   4   7        0.04       -0.87      1.57 o
  -5   4   7      589.59      599.85     10.27 o
  -4   4   7        1.07        2.27      1.69 o
  -3   4   7        6.59        6.58      1.84 o
  -2   4   7       17.24       18.08      2.45 o
  -1   4   7      586.94      571.11      8.58 o
   0   4   7      207.67      207.26      8.02 o
   1   4   7      717.95      725.58     12.55 o
   2   4   7      201.58      213.13      6.30 o
   3   4   7        0.54        0.13      2.64 o
   4   4   7        7.12        7.27      3.19 o
   5   4   7       99.74      117.09      7.14 o
   6   4   7        0.61        2.05      2.58 o
   7   4   7       60.68       66.60      6.87 o
 -10   5   7       17.30       33.69      5.86 o
  -9   5   7        2.57        4.21      3.04 o
  -8   5   7        2.80        4.08      2.39 o
  -7   5   7       20.21       19.32      2.53 o
  -6   5   7       86.59       80.62      4.54 o
  -5   5   7       20.61       21.52      2.58 o
  -4   5   7        7.95        5.61      2.09 o
  -3   5   7       71.66       80.63      4.26 o
  -2   5   7       66.89       69.70      4.01 o
  -1   5   7      261.78      253.48      8.84 o
   0   5   7        2.98        0.35      2.69 o
   1   5   7      196.74      215.00      8.78 o
   2   5   7        0.82        0.28      2.16 o
   3   5   7        3.76        4.26      3.02 o
   4   5   7       40.05       47.74      5.58 o
   5   5   7        8.02       12.07      3.95 o
   6   5   7       19.55       24.12      4.57 o
 -10   6   7        7.14        9.43      4.45 o
  -9   6   7        4.67       -1.80      2.80 o
  -8   6   7        5.10        2.67      2.44 o
  -7   6   7       37.56       35.92      3.90 o
  -6   6   7       61.29       55.07      4.23 o
  -5   6   7        1.56       -0.06      1.93 o
  -4   6   7        0.78       -2.12      2.01 o
  -3   6   7        0.25       -0.18      1.97 o
  -2   6   7       34.41       40.66      4.28 o
  -1   6   7        0.53        2.61      2.75 o
   0   6   7       23.56       23.22      3.48 o
   1   6   7        0.71        1.79      3.03 o
   2   6   7       14.39       14.44      4.08 o
   3   6   7       87.34       94.34      7.19 o
   4   6   7       52.26       56.80      5.91 o
   5   6   7        0.04        6.84      3.72 o
  -9   7   7        0.25       -2.13      3.54 o
  -8   7   7        0.02       -3.58      3.13 o
  -7   7   7       13.11        6.84      2.70 o
  -6   7   7        4.59        6.41      2.21 o
  -5   7   7      113.54      111.61      5.98 o
  -4   7   7        0.77        3.31      2.39 o
  -3   7   7       10.02       11.91      2.63 o
  -2   7   7       36.22       38.52      4.28 o
  -1   7   7        2.46       -0.93      3.11 o
   0   7   7        8.72        7.54      2.86 o
   1   7   7        0.13       -0.37      3.26 o
   2   7   7       12.88       11.49      4.84 o
   3   7   7      128.21      152.62      9.27 o
   4   7   7       40.58       41.10      5.91 o
  -8   8   7       10.53       11.44      3.41 o
  -7   8   7        3.36        4.05      2.96 o
  -6   8   7        2.36        2.29      2.34 o
  -5   8   7       15.33       15.79      3.29 o
  -4   8   7        0.95        2.19      2.75 o
  -3   8   7        7.79        4.72      2.54 o
  -2   8   7        0.36       -4.94      3.88 o
  -1   8   7        1.13        0.02      2.78 o
   0   8   7        0.10       -0.50      3.30 o
   1   8   7        1.11        0.83      3.33 o
   2   8   7        1.76        6.21      4.52 o
  -6   9   7        0.66        3.40      2.82 o
  -5   9   7        9.26       12.69      3.32 o
  -4   9   7        0.48        0.07      3.97 o
  -3   9   7        0.02        0.79      3.31 o
  -2   9   7        1.47        3.53      3.19 o
  -1   9   7        0.27       -1.75      3.20 o
   0   9   7        2.69        0.75      3.16 o
  -1 -13   8       53.04       71.65      7.19 o
   0 -13   8       13.95       13.31      3.51 o
   1 -13   8       66.37       74.67      7.26 o
   2 -13   8        5.43        5.15      3.88 o
   3 -13   8       18.69       28.38      5.35 o
  -4 -12   8        1.53        1.80      3.34 o
  -3 -12   8       13.90       16.66      5.96 o
  -2 -12   8        5.09       12.73      3.55 o
  -1 -12   8        0.29        3.66      2.94 o
   0 -12   8        5.19        5.04      3.20 o
   1 -12   8        4.16        1.88      2.86 o
   2 -12   8        2.75        4.41      3.33 o
   3 -12   8        0.14        1.37      3.72 o
   4 -12   8       31.14       30.96      4.69 o
   5 -12   8        1.46       -0.22      2.83 o
  -5 -11   8        0.16        3.57      3.19 o
  -4 -11   8        0.11       -3.92      3.36 o
  -3 -11   8       30.15       27.07      4.25 o
  -2 -11   8        1.47        4.79      2.83 o
  -1 -11   8        3.63        6.76      3.02 o
   0 -11   8        0.41       -0.12      2.76 o
   1 -11   8       50.73       54.11      5.16 o
   2 -11   8       14.24       13.86      2.91 o
   3 -11   8       14.88       13.62      3.23 o
   4 -11   8       22.69       23.15      3.83 o
   5 -11   8       17.37       16.68      3.27 o
   6 -11   8        5.89        6.17      3.18 o
   7 -11   8        0.24        4.12      2.97 o
  -7 -10   8        0.02        0.39      3.16 o
  -6 -10   8        8.07        3.68      3.00 o
  -5 -10   8        6.41        7.51      3.38 o
  -4 -10   8        0.01        0.63      2.67 o
  -3 -10   8        6.40        4.18      2.47 o
  -2 -10   8       41.91       39.70      4.52 o
  -1 -10   8        3.93        2.56      2.69 o
   0 -10   8        0.49        1.19      2.80 o
   1 -10   8       14.34       12.38      3.01 o
   2 -10   8       66.04       76.62      4.97 o
   3 -10   8        1.99        2.33      1.97 o
   4 -10   8       37.94       41.77      3.79 o
   5 -10   8       53.36       47.50      3.95 o
   6 -10   8       14.14       12.31      2.48 o
   7 -10   8        9.76        7.74      2.48 o
  -8  -9   8        3.18        3.55      4.17 o
  -7  -9   8        0.79       -2.53      3.16 o
  -6  -9   8        0.05       -1.67      3.06 o
  -5  -9   8        9.69        7.01      3.47 o
  -4  -9   8        9.30        9.12      2.44 o
  -3  -9   8       31.65       28.88      3.75 o
  -2  -9   8       10.65        6.42      2.85 o
  -1  -9   8        1.47        1.02      2.54 o
   0  -9   8      139.16      132.03      7.29 o
   1  -9   8      361.79      359.52     10.71 o
   2  -9   8       49.54       59.71      3.96 o
   3  -9   8        1.61        1.93      1.94 o
   4  -9   8       57.07       54.99      4.09 o
   5  -9   8       48.49       49.69      4.00 o
   6  -9   8       12.01       12.93      2.50 o
   7  -9   8        0.52        0.63      2.22 o
   8  -9   8        1.79       -0.55      3.01 o
  -8  -8   8        0.66       -4.83      3.22 o
  -7  -8   8        5.63        0.51      2.70 o
  -6  -8   8       11.36        8.46      3.15 o
  -5  -8   8       13.46        1.96      2.93 o
  -4  -8   8      117.25      104.47      5.68 o
  -3  -8   8       23.32       30.54      6.64 o
  -2  -8   8        3.98        4.23      2.31 o
  -1  -8   8      663.96      597.30     14.33 o
   0  -8   8       73.21       70.01      5.37 o
   1  -8   8       39.34       38.32      3.05 o
   2  -8   8        7.04        6.06      1.93 o
   3  -8   8        6.29        4.96      1.93 o
   4  -8   8        6.25        3.52      1.85 o
   5  -8   8       99.77       85.82      5.13 o
   6  -8   8       16.65       16.04      2.42 o
   7  -8   8        9.88        3.73      2.25 o
   8  -8   8        1.89        2.38      2.50 o
   9  -8   8       20.47       22.82      3.56 o
  -9  -7   8       37.50       41.50      5.15 o
  -8  -7   8        3.00        5.73      3.47 o
  -7  -7   8       43.02       43.15      4.36 o
  -6  -7   8       20.64       23.37      3.18 o
  -5  -7   8       74.34       58.09      3.77 o
  -4  -7   8        5.78        8.87      2.61 o
  -3  -7   8       23.60       25.99      4.93 o
  -2  -7   8        0.07        0.04      1.48 o
  -1  -7   8        0.06       -0.78      1.17 o
   0  -7   8      476.99      497.68      9.95 o
   1  -7   8        0.20       -0.04      1.53 o
   2  -7   8       29.96       32.24      2.64 o
   3  -7   8       33.91       39.22      2.45 o
   4  -7   8       33.50       29.92      2.76 o
   5  -7   8       52.20       50.65      3.57 o
   6  -7   8       10.28        7.45      2.04 o
   7  -7   8       13.05       12.38      2.34 o
   8  -7   8        6.11        2.71      2.95 o
   9  -7   8        3.01        4.40      3.07 o
 -10  -6   8       30.72       33.21      4.61 o
  -9  -6   8       12.77       14.21      3.53 o
  -8  -6   8        8.73        9.48      3.10 o
  -7  -6   8       15.59       13.26      2.37 o
  -6  -6   8       12.67       10.69      2.89 o
  -5  -6   8       85.95       81.42      4.36 o
  -4  -6   8      148.10      158.00      5.93 o
  -3  -6   8      167.52      163.19      5.95 o
  -2  -6   8       31.41       33.70      1.82 o
  -1  -6   8       82.64       78.02      2.79 o
   0  -6   8      245.84      253.62      6.49 o
   1  -6   8       17.65       18.32      2.44 o
   2  -6   8        0.00        0.17      1.88 o
   3  -6   8        3.08        3.49      1.97 o
   4  -6   8       29.05       25.45      2.25 o
   5  -6   8       18.82       16.91      1.82 o
   6  -6   8        0.18        0.27      1.82 o
   7  -6   8        6.12        5.38      2.20 o
   8  -6   8        0.10       -4.26      2.84 o
   9  -6   8       29.77       37.13      4.43 o
 -10  -5   8        5.86        6.72      3.35 o
  -9  -5   8        1.93       -0.45      3.16 o
  -8  -5   8        1.61        3.24      2.49 o
  -7  -5   8      114.62      110.96      4.93 o
  -6  -5   8       87.38       95.58      4.70 o
  -5  -5   8       63.41       53.07      3.80 o
  -4  -5   8       57.23       53.46      2.77 o
  -3  -5   8        0.00        2.94      2.48 o
  -2  -5   8       25.57       22.73      1.87 o
  -1  -5   8      311.76      310.26      6.01 o
   0  -5   8       45.27       45.04      2.82 o
   1  -5   8       10.05       12.56      1.49 o
   2  -5   8        3.32        5.74      1.29 o
   3  -5   8        1.91        3.45      1.66 o
   4  -5   8      118.20      115.73      4.13 o
   5  -5   8        0.32        0.51      1.51 o
   6  -5   8      240.94      233.43      6.57 o
   7  -5   8        5.49        3.85      1.72 o
   8  -5   8       66.82       73.50      5.23 o
   9  -5   8       24.37       37.15      4.93 o
 -11  -4   8        3.96        1.03      3.19 o
 -10  -4   8        0.77       -1.72      2.87 o
  -9  -4   8        6.70        5.14      2.90 o
  -8  -4   8      145.36      154.86      7.95 o
  -7  -4   8       19.61       22.83      2.46 o
  -6  -4   8      223.24      250.20      6.56 o
  -5  -4   8       91.56       80.81      3.46 o
  -4  -4   8        0.66        1.93      1.94 o
  -3  -4   8       87.95       96.17      3.67 o
  -2  -4   8      307.65      302.38      4.59 o
  -1  -4   8      285.41      278.15      5.35 o
   0  -4   8       57.54       61.42      2.68 o
   1  -4   8       17.73       20.67      1.75 o
   2  -4   8       58.58       68.12      3.50 o
   3  -4   8        0.00       -0.28      1.90 o
   4  -4   8      133.46      132.13      4.20 o
   5  -4   8        2.21        1.75      1.81 o
   6  -4   8        9.43        7.21      2.05 o
   7  -4   8        2.58        3.20      1.89 o
   8  -4   8       18.05       19.89      2.98 o
   9  -4   8        0.56        5.59      4.74 o
 -11  -3   8        4.21        0.93      3.20 o
 -10  -3   8        0.00       -0.87      2.62 o
  -9  -3   8        0.01        1.12      2.80 o
  -8  -3   8        0.99       -0.47      2.69 o
  -7  -3   8       79.83       79.33      3.81 o
  -6  -3   8       45.28       38.36      3.18 o
  -5  -3   8       23.21       21.61      1.55 o
  -4  -3   8        4.95        4.97      1.38 o
  -3  -3   8       19.38       17.02      1.36 o
  -2  -3   8       15.71       20.33      1.36 o
  -1  -3   8      115.04      109.25      2.84 o
   0  -3   8      122.09      126.40      3.66 o
   1  -3   8      223.73      231.34      5.08 o
   2  -3   8        1.74        7.63      1.22 o
   3  -3   8      320.72      294.37      5.16 o
   4  -3   8        0.00        0.50      1.34 o
   5  -3   8      771.76      737.44     11.36 o
   6  -3   8       10.02       11.88      2.25 o
   7  -3   8        5.02        3.60      2.98 o
   8  -3   8        2.51        4.84      2.38 o
   9  -3   8        0.43        1.77      3.16 o
 -11  -2   8       11.25       12.19      5.49 o
 -10  -2   8        2.97        2.50      3.23 o
  -9  -2   8       13.39       13.16      2.75 o
  -8  -2   8      184.47      196.05      7.53 o
  -7  -2   8      235.97      235.20      5.19 o
  -6  -2   8        7.45        5.15      0.92 o
  -5  -2   8       77.79       66.81      2.25 o
  -4  -2   8      150.35      150.94      3.20 o
  -3  -2   8       54.01       61.44      2.21 o
  -2  -2   8       10.65       10.34      1.16 o
  -1  -2   8        2.31        0.46      0.97 o
   0  -2   8       21.74       19.93      2.82 o
   1  -2   8       89.93       88.15      2.46 o
   2  -2   8       43.07       52.34      1.81 o
   3  -2   8      376.57      347.07      4.49 o
   4  -2   8       48.38       48.46      2.84 o
   5  -2   8      931.71      948.56     12.97 o
   6  -2   8       25.30       22.35      2.97 o
   7  -2   8        0.47       -1.93      3.04 o
   8  -2   8       44.34       39.15      4.91 o
   9  -2   8        0.36        2.08      3.45 o
 -11  -1   8        8.72        9.05      4.35 o
 -10  -1   8        0.46       -2.24      2.54 o
  -9  -1   8       21.70       13.57      2.60 o
  -8  -1   8       78.43       85.89      4.42 o
  -7  -1   8       14.52        8.83      1.72 o
  -6  -1   8       20.94       15.62      1.33 o
  -5  -1   8       42.84       44.56      2.35 o
  -4  -1   8        6.85        5.63      1.08 o
  -3  -1   8      116.06      130.06      3.22 o
  -2  -1   8        0.02        0.76      1.03 o
  -1  -1   8      145.71      163.54      2.97 o
   0  -1   8     1096.58     1127.19     13.49 o
   1  -1   8      113.12      120.66      4.01 o
   2  -1   8       14.07       12.82      1.25 o
   3  -1   8        1.97        0.11      1.27 o
   4  -1   8      234.82      205.59      5.94 o
   5  -1   8       18.84       11.84      2.17 o
   6  -1   8        9.23        8.68      2.95 o
   7  -1   8        2.65       -2.80      2.81 o
   8  -1   8        2.61        4.94      2.66 o
   9  -1   8       11.92       14.25      3.85 o
 -11   0   8        4.84        3.29      4.18 o
 -10   0   8        5.38        2.94      2.58 o
  -9   0   8       64.62       72.79      4.35 o
  -8   0   8        1.83       -0.62      1.86 o
  -7   0   8        6.23        4.82      1.49 o
  -6   0   8       10.60        9.30      1.45 o
  -5   0   8      111.54      109.26      3.04 o
  -4   0   8      126.54      129.74      3.18 o
  -3   0   8        1.24        1.42      0.83 o
  -2   0   8       11.84       11.20      1.04 o
  -1   0   8      407.21      429.18      5.40 o
   0   0   8       90.66       94.90      3.67 o
   1   0   8      245.73      242.79      6.32 o
   2   0   8      215.69      231.56      5.22 o
   3   0   8      622.07      591.52     12.68 o
   4   0   8      172.10      160.60      6.72 o
   5   0   8        0.01       -0.38      2.32 o
   6   0   8        5.34        1.46      2.75 o
   7   0   8        4.56       -0.53      2.63 o
   8   0   8       16.65       21.86      3.86 o
 -11   1   8       20.75       23.27      5.01 o
 -10   1   8        8.32        6.34      3.46 o
  -9   1   8       28.28       17.49      2.74 o
  -8   1   8       21.48       17.25      2.21 o
  -7   1   8       40.14       38.97      2.57 o
  -6   1   8       58.24       57.77      2.99 o
  -5   1   8        1.15        3.13      1.27 o
  -4   1   8        6.35        4.67      1.11 o
  -3   1   8      406.13      400.34      5.59 o
  -2   1   8       15.61       18.88      1.54 o
  -1   1   8       14.13       15.30      1.76 o
   0   1   8      128.47      123.50      4.60 o
   1   1   8       98.76       90.07      3.68 o
   2   1   8      118.24      128.07      4.45 o
   3   1   8      191.53      174.38      6.97 o
   4   1   8       20.16       23.42      3.27 o
   5   1   8       15.26       12.15      2.56 o
   6   1   8        0.73        0.26      3.16 o
   7   1   8        1.33        3.03      2.88 o
   8   1   8        6.35       13.68      4.12 o
 -11   2   8       29.08       23.85      5.89 o
 -10   2   8        6.37        7.32      3.47 o
  -9   2   8       96.03       93.99      6.08 o
  -8   2   8       36.94       36.32      3.84 o
  -7   2   8       24.75       24.71      2.32 o
  -6   2   8        9.44        5.32      1.49 o
  -5   2   8        5.72        4.58      1.09 o
  -4   2   8      187.89      186.35      4.68 o
  -3   2   8       10.86        8.48      1.36 o
  -2   2   8        6.26        4.70      0.89 o
  -1   2   8       36.49       39.26      2.44 o
   0   2   8       26.44       23.22      2.55 o
   1   2   8      282.58      289.44      6.48 o
   2   2   8       74.60       67.92      3.98 o
   3   2   8       75.30       69.53      4.78 o
   4   2   8        8.30        4.88      2.31 o
   5   2   8        2.84        4.57      3.10 o
   6   2   8        0.13        0.54      4.04 o
   7   2   8        1.97        1.55      2.81 o
 -11   3   8        2.12       -5.00      6.33 o
 -10   3   8        0.68        6.38      4.58 o
  -9   3   8       10.70       10.18      3.42 o
  -8   3   8        8.83       15.17      2.86 o
  -7   3   8      131.79      137.25      5.12 o
  -6   3   8       71.61       84.92      4.42 o
  -5   3   8      111.79      104.00      4.47 o
  -4   3   8       29.93       29.69      2.73 o
  -3   3   8       93.38       95.29      3.97 o
  -2   3   8      729.04      708.64     10.02 o
  -1   3   8      303.72      304.27      6.44 o
   0   3   8      148.02      135.83      4.02 o
   1   3   8      237.27      226.84      7.23 o
   2   3   8       33.31       42.10      4.68 o
   3   3   8       11.42       12.11      4.35 o
   4   3   8       69.33       72.76      5.25 o
   5   3   8        0.96        0.06      3.53 o
   6   3   8        0.60        4.71      3.54 o
   7   3   8        0.06       -1.39      3.14 o
 -10   4   8       12.20       13.91      4.21 o
  -9   4   8        1.18        2.00      2.95 o
  -8   4   8       22.93       26.87      3.60 o
  -7   4   8        0.76        0.19      1.77 o
  -6   4   8       29.10       29.46      2.68 o
  -5   4   8        0.34        1.95      1.71 o
  -4   4   8      473.38      485.16     10.00 o
  -3   4   8       67.80       68.96      3.84 o
  -2   4   8       67.44       73.67      5.16 o
  -1   4   8      258.52      262.96      7.73 o
   0   4   8      511.00      498.69     12.66 o
   1   4   8       14.83       11.48      2.64 o
   2   4   8        1.40        0.92      3.17 o
   3   4   8       19.76       25.23      4.07 o
   4   4   8       56.31       58.31      5.13 o
   5   4   8       20.03       20.02      3.81 o
   6   4   8       50.02       60.08      7.22 o
 -10   5   8        0.92        7.12      3.76 o
  -9   5   8        0.01       -1.14      2.99 o
  -8   5   8        2.30        2.33      2.63 o
  -7   5   8        0.04       -0.72      1.68 o
  -6   5   8        0.05       -1.05      1.83 o
  -5   5   8      161.45      154.20      6.16 o
  -4   5   8      127.22      121.58      5.44 o
  -3   5   8        5.55        1.78      1.95 o
  -2   5   8       29.09       25.38      2.79 o
  -1   5   8       59.99       56.31      4.46 o
   0   5   8       27.97       19.32      3.17 o
   1   5   8        3.18        1.75      3.12 o
   2   5   8       26.52       24.06      4.22 o
   3   5   8        9.11        8.89      3.64 o
   4   5   8       34.30       29.32      4.79 o
   5   5   8        4.41        1.61      4.12 o
  -9   6   8        1.51        0.29      3.71 o
  -8   6   8       19.50       17.07      3.69 o
  -7   6   8        0.14        0.77      2.67 o
  -6   6   8       20.20       15.10      2.77 o
  -5   6   8        2.14        2.20      2.22 o
  -4   6   8      113.86      126.10      6.51 o
  -3   6   8       59.42       68.81      4.65 o
  -2   6   8       53.74       50.99      5.10 o
  -1   6   8       10.21       10.55      3.64 o
   0   6   8        1.05        2.48      3.00 o
   1   6   8        2.30        3.19      3.99 o
   2   6   8       14.93       12.62      3.93 o
   3   6   8        3.42        4.94      3.30 o
   4   6   8        9.84       12.63      3.99 o
  -8   7   8       11.19       10.97      3.12 o
  -7   7   8        5.26        4.77      3.01 o
  -6   7   8        1.39        1.34      2.31 o
  -5   7   8        3.07        4.30      2.67 o
  -4   7   8       13.71       12.17      2.72 o
  -3   7   8        7.42        9.97      3.29 o
  -2   7   8       56.60       58.49      5.42 o
  -1   7   8        0.00       -4.56      3.04 o
   0   7   8        0.03        2.63      2.65 o
   1   7   8        0.01       -0.52      3.41 o
   2   7   8       12.26       11.14      3.80 o
   3   7   8        3.16        2.06      4.32 o
  -7   8   8        1.16        1.58      4.21 o
  -6   8   8        3.20        3.45      2.68 o
  -5   8   8        4.54        5.62      3.50 o
  -4   8   8        4.02        2.87      2.98 o
  -3   8   8        0.43        2.00      2.90 o
  -2   8   8       29.76       30.15      4.08 o
  -1   8   8        0.50        7.17      3.52 o
   0   8   8        2.49        1.86      4.32 o
   1   8   8        0.08        2.07      3.20 o
  -1 -13   9       32.85       46.52      5.75 o
   0 -13   9        8.34       13.02      3.84 o
   1 -13   9        2.17        0.40      3.66 o
   2 -13   9       11.72       16.61      6.29 o
  -4 -12   9        0.58        4.64      3.69 o
  -3 -12   9        1.65        5.57      2.96 o
  -2 -12   9        8.36       12.58      3.81 o
  -1 -12   9        0.23        1.23      2.87 o
   0 -12   9        3.10        4.80      3.04 o
   1 -12   9        5.69        6.03      3.25 o
   2 -12   9       18.64       17.45      4.09 o
   3 -12   9       16.42       19.46      3.93 o
   4 -12   9        2.12        0.84      2.91 o
   5 -12   9       16.20       15.46      3.73 o
  -5 -11   9        4.16        7.67      3.42 o
  -4 -11   9        5.96        7.49      4.06 o
  -3 -11   9        9.55       10.26      3.38 o
  -2 -11   9       20.13       18.18      3.77 o
  -1 -11   9        7.34        8.19      3.16 o
   0 -11   9       13.72        9.80      3.15 o
   1 -11   9       29.81       30.89      4.38 o
   2 -11   9       45.42       58.13      4.10 o
   3 -11   9       41.56       49.21      4.24 o
   4 -11   9        0.68        3.27      2.48 o
   5 -11   9       27.72       23.49      3.19 o
   6 -11   9        7.90       10.27      2.86 o
  -7 -10   9        0.17        1.42      3.98 o
  -6 -10   9        0.60        2.91      3.36 o
  -5 -10   9       11.38        9.80      3.30 o
  -4 -10   9        0.08        7.28      3.68 o
  -3 -10   9       16.08       17.14      3.34 o
  -2 -10   9        5.40        1.94      2.64 o
  -1 -10   9      124.80      109.70      7.27 o
   0 -10   9      249.43      242.35     10.57 o
   1 -10   9      118.77      106.77      6.49 o
   2 -10   9       83.67       86.21      4.70 o
   3 -10   9       72.18       77.32      5.06 o
   4 -10   9        7.32       11.39      2.61 o
   5 -10   9        0.45       -0.05      2.42 o
   6 -10   9       22.87       15.38      2.85 o
   7 -10   9        0.42        0.70      2.52 o
  -8  -9   9        4.58        7.36      4.13 o
  -7  -9   9       16.29       16.80      3.58 o
  -6  -9   9        0.05        0.59      3.35 o
  -5  -9   9      114.45      105.68      7.02 o
  -4  -9   9       41.56       29.31      3.64 o
  -3  -9   9       40.76       43.52      5.31 o
  -2  -9   9        4.86        4.56      2.52 o
  -1  -9   9        3.43        6.77      2.65 o
   0  -9   9      162.85      152.40      6.43 o
   1  -9   9       26.23       27.87      3.14 o
   2  -9   9       15.12       22.87      2.67 o
   3  -9   9       57.53       52.72      3.76 o
   4  -9   9        9.43        7.34      2.25 o
   5  -9   9       12.02        8.18      2.54 o
   6  -9   9       10.63        7.52      2.26 o
   7  -9   9       10.48        7.76      2.51 o
   8  -9   9        0.00       -2.96      3.10 o
  -8  -8   9        2.91        5.11      6.02 o
  -7  -8   9       28.52       22.54      3.42 o
  -6  -8   9        0.28       -0.92      3.19 o
  -5  -8   9      127.71      113.26      7.02 o
  -4  -8   9        0.30        3.60      1.91 o
  -3  -8   9        5.34        4.26      2.24 o
  -2  -8   9       25.33       21.19      2.93 o
  -1  -8   9       32.76       34.42      3.04 o
   0  -8   9     1060.28     1074.93     15.60 o
   1  -8   9      194.08      202.87      7.00 o
   2  -8   9       16.06       17.63      2.47 o
   3  -8   9       17.45       15.38      2.44 o
   4  -8   9        0.08       -0.47      1.88 o
   5  -8   9        0.06       -1.17      2.47 o
   6  -8   9        0.13        0.03      1.72 o
   7  -8   9        8.62        7.89      2.05 o
   8  -8   9        4.25        3.92      2.95 o
  -9  -7   9        8.21        8.59      3.29 o
  -8  -7   9       21.35       21.06      3.98 o
  -7  -7   9        0.25        1.66      2.44 o
  -6  -7   9       17.40       14.02      2.94 o
  -5  -7   9       86.30       64.62      4.71 o
  -4  -7   9       35.09       39.81      3.54 o
  -3  -7   9       80.05       88.78      7.83 o
  -2  -7   9       78.55       71.18      3.22 o
  -1  -7   9      159.18      156.39      5.37 o
   0  -7   9      258.47      256.80      7.13 o
   1  -7   9        8.62        6.34      2.05 o
   2  -7   9       11.33       12.39      2.26 o
   3  -7   9       42.55       53.60      3.60 o
   4  -7   9        0.07       -0.23      1.90 o
   5  -7   9        4.09        0.78      1.97 o
   6  -7   9        4.78        3.00      2.13 o
   7  -7   9        6.92        4.47      2.20 o
   8  -7   9       37.95       49.07      4.47 o
 -10  -6   9        0.18        0.57      3.46 o
  -9  -6   9       15.00       14.82      3.67 o
  -8  -6   9       22.69       25.06      4.44 o
  -7  -6   9       18.17       16.83      2.87 o
  -6  -6   9       21.70       19.50      2.63 o
  -5  -6   9       34.47       31.00      3.23 o
  -4  -6   9        1.15        1.41      1.96 o
  -3  -6   9       10.70       17.72      2.59 o
  -2  -6   9      173.78      158.32      3.94 o
  -1  -6   9      188.68      164.79      5.25 o
   0  -6   9        3.35       -0.15      1.64 o
   1  -6   9      136.01      134.49      5.15 o
   2  -6   9        0.39        0.06      1.93 o
   3  -6   9       15.35       12.27      2.58 o
   4  -6   9        8.79        7.60      1.60 o
   5  -6   9        1.97        0.26      1.66 o
   6  -6   9        0.19       -2.75      1.84 o
   7  -6   9       25.41       20.23      2.45 o
   8  -6   9       34.23       49.24      5.33 o
   9  -6   9       40.05       53.49      7.20 o
 -10  -5   9        1.88        0.97      3.15 o
  -9  -5   9        0.06        2.40      2.88 o
  -8  -5   9        4.08        2.83      2.98 o
  -7  -5   9       70.96       70.12      4.46 o
  -6  -5   9      118.92      116.28      5.02 o
  -5  -5   9      117.80      110.07      4.83 o
  -4  -5   9        5.53        5.38      2.10 o
  -3  -5   9       91.29      102.34      4.04 o
  -2  -5   9        2.85        4.31      1.33 o
  -1  -5   9      968.19      999.08     12.14 o
   0  -5   9       51.13       57.44      3.45 o
   1  -5   9       22.08       17.94      1.41 o
   2  -5   9      219.50      225.92      4.86 o
   3  -5   9       11.31       11.01      2.06 o
   4  -5   9       45.12       41.08      2.49 o
   5  -5   9      151.74      155.11      4.97 o
   6  -5   9        0.28        0.21      1.70 o
   7  -5   9       66.45       70.43      4.73 o
   8  -5   9       18.08       13.73      3.26 o
   9  -5   9        9.71       17.27      4.69 o
 -10  -4   9        4.55        5.26      4.68 o
  -9  -4   9       56.50       51.69      5.04 o
  -8  -4   9       18.89       14.51      3.33 o
  -7  -4   9       40.37       32.35      2.99 o
  -6  -4   9       52.99       49.15      3.65 o
  -5  -4   9      188.83      183.93      5.94 o
  -4  -4   9      836.23      862.19     13.18 o
  -3  -4   9      140.91      154.92      5.33 o
  -2  -4   9        0.53        3.89      1.42 o
  -1  -4   9      310.33      317.38      6.25 o
   0  -4   9      106.97       91.07      3.45 o
   1  -4   9      553.19      599.52      8.14 o
   2  -4   9       13.58       17.47      2.04 o
   3  -4   9       53.05       54.29      2.77 o
   4  -4   9        0.02        1.09      1.46 o
   5  -4   9      339.27      341.45      7.30 o
   6  -4   9        0.13        0.75      1.82 o
   7  -4   9       70.56       59.92      4.37 o
   8  -4   9       20.90       25.04      4.66 o
   9  -4   9       10.40       17.49      6.18 o
 -11  -3   9        0.90       -0.75      3.01 o
 -10  -3   9        6.21        5.91      2.76 o
  -9  -3   9      130.26      134.13      6.89 o
  -8  -3   9        0.00        1.32      2.37 o
  -7  -3   9        9.46        6.87      2.06 o
  -6  -3   9       67.81       64.32      3.90 o
  -5  -3   9        1.06        3.21      1.33 o
  -4  -3   9      156.08      161.54      4.76 o
  -3  -3   9       38.68       45.74      2.15 o
  -2  -3   9       23.32       24.02      1.50 o
  -1  -3   9      377.74      415.08      5.51 o
   0  -3   9       67.45       62.35      2.88 o
   1  -3   9      589.76      594.01      9.26 o
   2  -3   9        2.89        3.15      0.88 o
   3  -3   9       27.61       29.49      2.12 o
   4  -3   9      244.91      221.64      5.44 o
   5  -3   9      388.86      403.37      8.64 o
   6  -3   9        2.38        0.45      2.11 o
   7  -3   9        1.61        1.00      2.63 o
   8  -3   9       10.92        9.83      3.17 o
   9  -3   9        5.59        4.92      3.50 o
 -11  -2   9        7.32        8.79      2.84 o
 -10  -2   9        3.90        4.77      2.56 o
  -9  -2   9       62.70       60.79      4.63 o
  -8  -2   9        0.77        0.98      2.10 o
  -7  -2   9       77.36       78.62      4.09 o
  -6  -2   9       40.21       37.52      2.45 o
  -5  -2   9        0.56        0.68      1.57 o
  -4  -2   9       75.75       78.00      2.69 o
  -3  -2   9       18.28       19.51      1.59 o
  -2  -2   9       64.36       55.28      2.23 o
  -1  -2   9      224.64      223.83      4.13 o
   0  -2   9       47.07       50.08      2.33 o
   1  -2   9      145.88      143.47      4.99 o
   2  -2   9       11.49        9.01      0.96 o
   3  -2   9      251.83      238.35      5.33 o
   4  -2   9        0.73        1.25      1.93 o
   5  -2   9      480.56      493.64      9.81 o
   6  -2   9       39.88       30.06      3.70 o
   7  -2   9       13.73        6.66      2.68 o
   8  -2   9       18.13       11.66      3.52 o
 -11  -1   9       26.11       31.34      5.49 o
 -10  -1   9        4.85        8.69      2.79 o
  -9  -1   9       13.97       15.38      2.77 o
  -8  -1   9        0.07        0.38      1.92 o
  -7  -1   9       23.23       18.12      2.09 o
  -6  -1   9       29.03       29.76      2.15 o
  -5  -1   9       49.23       48.62      2.17 o
  -4  -1   9       89.93       91.21      3.11 o
  -3  -1   9       72.31       69.69      2.88 o
  -2  -1   9       40.47       41.87      2.30 o
  -1  -1   9      125.91      117.09      3.57 o
   0  -1   9        0.11        3.50      1.59 o
   1  -1   9        0.10        1.01      1.68 o
   2  -1   9       21.77       20.03      1.24 o
   3  -1   9        8.23        9.10      1.73 o
   4  -1   9       28.32       29.77      3.16 o
   5  -1   9      147.82      130.91      5.93 o
   6  -1   9        8.39        5.67      2.69 o
   7  -1   9        0.60       -1.08      2.66 o
   8  -1   9       17.82       12.00      3.34 o
 -11   0   9        0.21        2.25      4.38 o
 -10   0   9        5.26        5.57      3.01 o
  -9   0   9        4.09        0.90      2.10 o
  -8   0   9       14.58       12.25      2.06 o
  -7   0   9        2.87        0.54      1.67 o
  -6   0   9        7.31        4.58      1.48 o
  -5   0   9        1.41        1.66      0.61 o
  -4   0   9       62.05       68.59      2.99 o
  -3   0   9       74.99       72.05      2.72 o
  -2   0   9        0.00       -0.13      1.00 o
  -1   0   9        0.04        1.57      1.21 o
   0   0   9       22.92       24.17      2.37 o
   1   0   9       34.76       38.16      2.79 o
   2   0   9       60.84       69.88      3.39 o
   3   0   9     1052.18     1016.24     15.27 o
   4   0   9      596.48      580.53     12.13 o
   5   0   9        0.19        2.05      2.11 o
   6   0   9        0.08        0.47      2.89 o
   7   0   9        3.82        1.24      2.72 o
   8   0   9        6.99        7.65      3.49 o
 -11   1   9        3.72        0.22      3.75 o
 -10   1   9       14.53       14.10      3.76 o
  -9   1   9       19.72       14.66      2.74 o
  -8   1   9        5.21        4.84      1.96 o
  -7   1   9        8.62        5.44      1.66 o
  -6   1   9        1.20       -1.60      1.45 o
  -5   1   9        5.30        5.00      1.69 o
  -4   1   9       19.26       17.31      1.74 o
  -3   1   9        1.76        1.54      1.29 o
  -2   1   9      434.48      436.83      6.39 o
  -1   1   9        0.67        1.83      0.91 o
   0   1   9       25.83       30.91      2.81 o
   1   1   9      221.92      213.08      5.90 o
   2   1   9        2.02        6.37      3.21 o
   3   1   9      380.04      342.54     10.12 o
   4   1   9       34.81       35.90      4.04 o
   5   1   9       20.81       17.97      3.94 o
   6   1   9       21.01       24.78      4.52 o
   7   1   9        1.75        3.42      3.09 o
 -11   2   9       10.87       10.31      4.49 o
 -10   2   9        3.01        0.82      3.75 o
  -9   2   9        1.68        1.76      2.49 o
  -8   2   9        8.61        7.48      2.43 o
  -7   2   9       11.86        8.34      1.89 o
  -6   2   9        5.24        3.66      1.39 o
  -5   2   9       52.29       45.04      2.77 o
  -4   2   9        2.40       -0.29      1.53 o
  -3   2   9      335.36      311.61      7.05 o
  -2   2   9        7.91        6.43      1.55 o
  -1   2   9        3.13        4.55      2.01 o
   0   2   9       18.14       15.86      2.48 o
   1   2   9      413.41      387.49      9.86 o
   2   2   9      125.93      127.15      6.31 o
   3   2   9       88.73       85.79      5.36 o
   4   2   9        0.04        1.85      2.73 o
   5   2   9       21.74       22.51      4.05 o
   6   2   9       65.22       61.84      5.82 o
   7   2   9        0.06       -0.70      3.15 o
 -10   3   9        0.09        0.79      3.21 o
  -9   3   9        5.04        8.79      3.53 o
  -8   3   9        0.61        0.84      2.44 o
  -7   3   9      110.76      116.19      5.76 o
  -6   3   9       90.04       96.71      5.31 o
  -5   3   9        1.62        0.07      1.79 o
  -4   3   9        5.84        2.89      1.85 o
  -3   3   9     1192.96     1197.05     15.20 o
  -2   3   9      768.58      785.68     13.20 o
  -1   3   9      895.72      910.29     12.53 o
   0   3   9      396.10      422.14     11.67 o
   1   3   9      335.86      331.19      9.48 o
   2   3   9      132.72      122.77      6.50 o
   3   3   9      121.82      130.27      6.99 o
   4   3   9       16.90       17.40      3.43 o
   5   3   9        9.84        9.77      3.18 o
   6   3   9        5.55        5.00      3.26 o
 -10   4   9        0.56       -0.44      3.11 o
  -9   4   9       14.32       14.85      3.91 o
  -8   4   9        6.12        8.04      2.53 o
  -7   4   9       14.64       11.50      2.28 o
  -6   4   9       18.41       16.37      2.31 o
  -5   4   9        0.02        0.30      1.83 o
  -4   4   9       44.90       48.26      3.52 o
  -3   4   9       33.93       33.85      3.28 o
  -2   4   9       89.72       91.18      5.33 o
  -1   4   9       59.37       54.34      4.38 o
   0   4   9       40.27       42.31      4.55 o
   1   4   9      110.21      103.22      6.36 o
   2   4   9        1.19        1.03      3.09 o
   3   4   9       34.91       35.64      5.50 o
   4   4   9       51.19       57.77      6.37 o
   5   4   9        1.41        4.54      4.84 o
  -9   5   9        7.32        9.37      3.38 o
  -8   5   9        1.48        2.95      2.89 o
  -7   5   9       20.72       24.83      3.28 o
  -6   5   9       16.00       14.45      2.25 o
  -5   5   9        0.03        0.85      2.19 o
  -4   5   9        3.68       -0.16      2.37 o
  -3   5   9       33.85       29.30      3.54 o
  -2   5   9       39.67       44.84      3.90 o
  -1   5   9      109.37      108.34      5.97 o
   0   5   9      131.20      128.14      6.42 o
   1   5   9        6.97        1.27      2.83 o
   2   5   9        8.13        8.77      3.34 o
   3   5   9        7.71       10.03      4.78 o
   4   5   9        5.19       14.88      4.69 o
  -8   6   9        1.05       -0.13      3.19 o
  -7   6   9        3.88        4.15      2.99 o
  -6   6   9       41.14       32.20      3.71 o
  -5   6   9        6.28        3.97      3.06 o
  -4   6   9       10.21        8.15      2.98 o
  -3   6   9      234.33      252.47      9.69 o
  -2   6   9       29.98       41.71      4.50 o
  -1   6   9        9.62       15.20      3.66 o
   0   6   9       12.06        8.07      3.98 o
   1   6   9        7.86        9.08      3.35 o
   2   6   9       41.85       52.59      5.90 o
   3   6   9       12.77       20.51      4.98 o
  -7   7   9        0.01       -0.70      3.50 o
  -6   7   9       18.34       25.36      4.45 o
  -5   7   9        4.20        4.72      3.09 o
  -4   7   9        4.30        3.80      3.10 o
  -3   7   9       20.31       25.67      4.29 o
  -2   7   9        9.59       12.25      3.87 o
  -1   7   9        0.07       -5.18      3.45 o
   0   7   9       10.68       12.11      4.36 o
   1   7   9        0.22        2.35      3.62 o
  -5   8   9       29.16       35.03      5.29 o
  -4   8   9        0.66        3.49      3.50 o
  -3   8   9        7.72        2.77      3.52 o
  -2   8   9        5.38        8.39      3.82 o
  -1   8   9        8.18        3.34      5.95 o
   0 -13  10        7.03        8.67      3.90 o
   1 -13  10       12.81       11.11      4.55 o
  -3 -12  10        0.77        9.08      4.04 o
  -2 -12  10        3.16        6.44      3.35 o
  -1 -12  10       18.12       17.90      4.04 o
   0 -12  10        7.16       10.26      3.28 o
   1 -12  10       32.85       33.39      4.52 o
   2 -12  10        0.21        4.43      3.62 o
   3 -12  10        3.33       -0.10      3.18 o
   4 -12  10       49.97       57.36      5.31 o
  -5 -11  10        2.24        4.38      3.74 o
  -4 -11  10        2.75        4.09      3.49 o
  -3 -11  10        0.70        2.23      3.75 o
  -2 -11  10        0.48        2.67      3.00 o
  -1 -11  10        7.84        9.02      2.90 o
   0 -11  10        0.02        0.58      2.73 o
   1 -11  10       63.47       68.89      5.52 o
   2 -11  10       19.43       26.26      3.68 o
   3 -11  10       26.34       28.61      3.96 o
   4 -11  10       37.37       45.12      4.28 o
   5 -11  10        0.05        2.37      2.63 o
   6 -11  10        0.02        1.69      2.80 o
  -6 -10  10        3.75        3.13      3.86 o
  -5 -10  10        0.04        1.04      3.12 o
  -4 -10  10        1.18        2.16      3.02 o
  -3 -10  10        4.09        8.98      3.00 o
  -2 -10  10       39.33       43.63      4.44 o
  -1 -10  10       32.99       31.92      3.99 o
   0 -10  10        3.92        5.25      2.71 o
   1 -10  10        1.98        1.30      2.63 o
   2 -10  10       10.12       10.26      2.55 o
   3 -10  10       79.13       81.87      5.63 o
   4 -10  10        6.83        6.95      2.77 o
   5 -10  10        0.08       -3.57      2.54 o
   6 -10  10        9.28       13.84      2.87 o
  -7  -9  10        0.44       -0.22      2.88 o
  -6  -9  10       10.16        5.16      3.00 o
  -5  -9  10       17.07       10.24      2.90 o
  -4  -9  10        0.87        1.36      2.14 o
  -3  -9  10        8.11        7.67      3.18 o
  -2  -9  10       26.95       23.84      3.41 o
  -1  -9  10       25.47       25.11      3.50 o
   0  -9  10        6.80       10.22      2.69 o
   1  -9  10      133.55      130.00      6.09 o
   2  -9  10       35.24       46.74      4.35 o
   3  -9  10        0.60        4.27      2.20 o
   4  -9  10       44.92       29.63      3.47 o
   5  -9  10       16.26       11.27      2.57 o
   6  -9  10       18.76       12.27      2.61 o
   7  -9  10        0.00        0.26      2.62 o
  -8  -8  10        0.76        4.99      4.18 o
  -7  -8  10       23.31       20.08      3.63 o
  -6  -8  10       13.40       10.74      3.11 o
  -5  -8  10       83.26       71.14      5.21 o
  -4  -8  10       60.38       60.96      4.62 o
  -3  -8  10       24.69       30.67      3.44 o
  -2  -8  10        0.29       -3.49      2.90 o
  -1  -8  10       20.81       20.14      3.65 o
   0  -8  10      216.83      217.33      7.13 o
   1  -8  10      144.62      148.53      6.03 o
   2  -8  10        2.13        1.66      2.31 o
   3  -8  10        1.68        1.78      1.95 o
   4  -8  10       35.14       26.74      3.03 o
   5  -8  10        0.19        0.44      2.18 o
   6  -8  10       11.88       11.09      2.69 o
   7  -8  10        1.38        0.27      2.20 o
   8  -8  10       13.03       16.38      3.70 o
  -9  -7  10        9.00       13.33      3.73 o
  -8  -7  10       10.03       11.49      3.59 o
  -7  -7  10        6.63        7.87      2.79 o
  -6  -7  10       18.51       21.52      3.26 o
  -5  -7  10       15.64       16.92      3.16 o
  -4  -7  10       39.50       36.26      3.58 o
  -3  -7  10      222.34      232.76      7.89 o
  -2  -7  10        3.24        4.11      3.04 o
  -1  -7  10      108.32      106.26      4.67 o
   0  -7  10        5.96        2.94      2.07 o
   1  -7  10        1.03       -0.81      1.94 o
   2  -7  10        0.97        0.49      2.36 o
   3  -7  10        2.13        1.90      2.77 o
   4  -7  10       21.33       18.16      2.44 o
   5  -7  10       11.77       13.61      2.50 o
   6  -7  10        7.37        4.98      2.22 o
   7  -7  10       25.37       23.69      3.12 o
   8  -7  10       12.32       10.31      3.23 o
  -9  -6  10        0.00        0.44      2.67 o
  -8  -6  10       18.85       16.79      3.67 o
  -7  -6  10        3.79        6.80      2.49 o
  -6  -6  10       46.69       45.85      4.09 o
  -5  -6  10        0.37        1.77      2.11 o
  -4  -6  10       79.51       82.04      4.68 o
  -3  -6  10      105.57       98.88      5.31 o
  -2  -6  10      393.83      381.69      6.77 o
  -1  -6  10       47.93       46.25      3.12 o
   0  -6  10       23.63       21.31      2.83 o
   1  -6  10      170.87      162.56      5.89 o
   2  -6  10        7.16        4.17      1.97 o
   3  -6  10      110.11      100.70      4.54 o
   4  -6  10        2.66        1.04      1.74 o
   5  -6  10       10.42       10.41      1.92 o
   6  -6  10        5.19        4.14      2.38 o
   7  -6  10       12.07       10.22      2.39 o
   8  -6  10       43.29       50.04      6.45 o
 -10  -5  10        1.90       -0.53      3.17 o
  -9  -5  10       10.63       13.21      3.54 o
  -8  -5  10       14.63       10.72      3.04 o
  -7  -5  10      114.64      110.60      5.61 o
  -6  -5  10      188.40      195.33      7.06 o
  -5  -5  10      162.76      162.59      6.08 o
  -4  -5  10       57.88       63.35      3.91 o
  -3  -5  10        2.68        6.01      2.35 o
  -2  -5  10      186.94      183.93      4.99 o
  -1  -5  10      403.66      423.28      8.61 o
   0  -5  10        0.00        1.67      1.10 o
   1  -5  10      158.64      149.48      4.66 o
   2  -5  10       17.13       19.16      2.46 o
   3  -5  10      450.06      455.41      8.12 o
   4  -5  10      171.11      165.21      5.12 o
   5  -5  10      141.59      155.88      5.24 o
   6  -5  10        4.91        1.38      2.01 o
   7  -5  10        1.12        0.97      2.80 o
   8  -5  10        7.92        3.06      4.07 o
 -10  -4  10        2.63       -0.71      2.61 o
  -9  -4  10       31.47       32.18      4.03 o
  -8  -4  10       27.49       27.53      3.85 o
  -7  -4  10       57.79       52.42      3.80 o
  -6  -4  10       96.97      101.80      5.08 o
  -5  -4  10      183.88      188.38      5.91 o
  -4  -4  10      309.83      318.62      7.89 o
  -3  -4  10       29.13       28.44      2.49 o
  -2  -4  10        1.05        3.82      1.02 o
  -1  -4  10      273.78      295.26      5.51 o
   0  -4  10       47.44       51.13      2.76 o
   1  -4  10        0.08        1.80      1.53 o
   2  -4  10       12.46       16.83      2.29 o
   3  -4  10       48.44       46.22      2.68 o
   4  -4  10       57.68       60.70      3.14 o
   5  -4  10       83.88       78.82      4.19 o
   6  -4  10        0.06       -1.04      2.56 o
   7  -4  10       50.65       43.29      4.39 o
   8  -4  10        1.11        5.33      5.83 o
 -10  -3  10        7.57        7.06      2.87 o
  -9  -3  10       21.78       14.70      3.45 o
  -8  -3  10        1.38        0.57      2.39 o
  -7  -3  10        8.75        5.64      2.01 o
  -6  -3  10      112.50      110.73      5.03 o
  -5  -3  10      202.66      205.75      5.87 o
  -4  -3  10       19.38       15.33      2.18 o
  -3  -3  10      185.21      172.56      4.91 o
  -2  -3  10      142.36      138.71      3.57 o
  -1  -3  10       10.53        8.44      1.33 o
   0  -3  10        0.02        2.39      1.33 o
   1  -3  10       52.39       46.00      2.59 o
   2  -3  10       22.60       23.46      1.60 o
   3  -3  10        1.59        2.34      1.58 o
   4  -3  10        2.42        1.33      1.60 o
   5  -3  10      209.57      199.29      8.30 o
   6  -3  10       51.26       57.33      5.02 o
   7  -3  10        3.75        2.90      3.82 o
   8  -3  10        6.89        8.21      3.47 o
 -11  -2  10        8.21       12.40      3.24 o
 -10  -2  10        2.42        5.15      2.65 o
  -9  -2  10       47.78       52.46      4.62 o
  -8  -2  10      102.82      102.95      5.85 o
  -7  -2  10       27.53       27.76      2.76 o
  -6  -2  10      278.84      293.14      7.09 o
  -5  -2  10       20.48       17.82      2.99 o
  -4  -2  10       14.62       10.59      1.99 o
  -3  -2  10       27.19       27.41      1.78 o
  -2  -2  10        8.88        7.37      1.17 o
  -1  -2  10        6.26        6.20      2.26 o
   0  -2  10      138.11      151.16      5.21 o
   1  -2  10       32.79       32.70      2.55 o
   2  -2  10       30.59       31.89      3.02 o
   3  -2  10       72.66       79.41      3.67 o
   4  -2  10       56.28       53.94      3.71 o
   5  -2  10      128.47      122.07      5.98 o
   6  -2  10       19.03       15.16      3.40 o
   7  -2  10       28.96       28.38      3.90 o
   8  -2  10        0.58       -2.41      3.18 o
 -11  -1  10        6.16        4.30      3.88 o
 -10  -1  10        0.55        0.19      2.62 o
  -9  -1  10       38.19       43.23      4.13 o
  -8  -1  10       22.44       21.38      3.06 o
  -7  -1  10      183.33      193.76      6.39 o
  -6  -1  10      174.61      165.98      5.19 o
  -5  -1  10        8.25        5.22      2.42 o
  -4  -1  10       27.80       25.46      1.94 o
  -3  -1  10       12.25        9.57      1.38 o
  -2  -1  10        4.37        6.47      0.93 o
  -1  -1  10        9.56       10.06      2.12 o
   0  -1  10       57.07       63.07      3.03 o
   1  -1  10       40.46       37.92      2.83 o
   2  -1  10       42.92       48.89      3.16 o
   3  -1  10       41.06       40.29      3.32 o
   4  -1  10      360.74      366.13      9.88 o
   5  -1  10        8.73        5.00      3.25 o
   6  -1  10        7.54       10.61      3.47 o
   7  -1  10        1.33        0.66      3.05 o
 -11   0  10        5.61        6.38      3.87 o
 -10   0  10        9.01        5.63      2.69 o
  -9   0  10        5.64        0.87      2.08 o
  -8   0  10        2.60        0.73      2.16 o
  -7   0  10        8.07        6.52      1.88 o
  -6   0  10       25.90       28.15      2.44 o
  -5   0  10        1.98        1.44      1.43 o
  -4   0  10        1.17        2.24      1.36 o
  -3   0  10      183.05      174.08      5.29 o
  -2   0  10      139.60      148.16      3.59 o
  -1   0  10        4.35        7.02      1.43 o
   0   0  10        3.07        4.67      1.82 o
   1   0  10       37.22       40.25      2.92 o
   2   0  10        1.52        4.28      2.30 o
   3   0  10       75.19       68.34      4.68 o
   4   0  10        0.03        6.28      2.71 o
   5   0  10       52.63       55.08      5.30 o
   6   0  10        0.14        0.53      2.83 o
   7   0  10       24.19       33.31      4.87 o
 -10   1  10        5.43        3.81      3.11 o
  -9   1  10        5.69        2.71      2.11 o
  -8   1  10       45.69       43.23      3.64 o
  -7   1  10        4.18        2.23      1.89 o
  -6   1  10        0.27       -2.64      1.76 o
  -5   1  10       25.83       22.18      2.34 o
  -4   1  10       31.69       31.54      2.46 o
  -3   1  10      344.40      346.00      7.15 o
  -2   1  10      180.08      170.71      4.85 o
  -1   1  10      200.98      197.65      6.71 o
   0   1  10        1.64        5.45      2.10 o
   1   1  10       23.60       22.41      2.50 o
   2   1  10      226.13      196.27      7.95 o
   3   1  10      107.71      105.40      6.15 o
   4   1  10       61.36       59.81      5.12 o
   5   1  10        0.47       -1.06      3.04 o
   6   1  10        1.35        6.26      3.11 o
   7   1  10        5.24        0.01      3.63 o
 -10   2  10        1.21        1.34      4.11 o
  -9   2  10       45.22       49.08      5.37 o
  -8   2  10       42.50       43.50      4.45 o
  -7   2  10       64.15       69.26      4.44 o
  -6   2  10       14.18       12.25      1.95 o
  -5   2  10        4.13        4.11      1.73 o
  -4   2  10        7.16        7.32      1.65 o
  -3   2  10       41.15       45.56      3.02 o
  -2   2  10       12.34       14.72      2.03 o
  -1   2  10       21.95       19.50      3.55 o
   0   2  10       74.75       67.98      4.54 o
   1   2  10       72.38       77.96      5.89 o
   2   2  10       72.03       71.14      5.26 o
   3   2  10       12.18       12.27      3.54 o
   4   2  10        0.78        1.52      2.64 o
   5   2  10        0.23        0.35      3.56 o
   6   2  10        5.04        3.41      3.97 o
 -10   3  10        1.88        3.67      3.78 o
  -9   3  10        0.51        4.47      3.53 o
  -8   3  10        6.42        8.05      3.09 o
  -7   3  10       47.47       50.15      4.65 o
  -6   3  10        2.26        2.90      2.03 o
  -5   3  10       70.49       71.24      4.38 o
  -4   3  10       85.18       87.96      4.68 o
  -3   3  10       38.15       36.47      3.58 o
  -2   3  10       40.34       46.41      3.68 o
  -1   3  10      168.42      156.53      7.02 o
   0   3  10      214.66      211.95      8.80 o
   1   3  10       31.49       30.25      4.30 o
   2   3  10      124.41      110.85      6.67 o
   3   3  10        8.65       12.63      3.29 o
   4   3  10       35.40       47.85      5.55 o
   5   3  10       13.98        9.78      4.22 o
  -9   4  10        0.75        3.21      3.92 o
  -8   4  10       13.53       15.33      3.43 o
  -7   4  10        1.65        1.46      1.96 o
  -6   4  10        0.54        0.59      1.81 o
  -5   4  10       12.88       11.64      2.52 o
  -4   4  10        5.38        2.03      2.41 o
  -3   4  10        0.37       -0.59      3.07 o
  -2   4  10        3.49        4.50      2.60 o
  -1   4  10      128.25      126.79      6.62 o
   0   4  10       12.06       11.35      4.18 o
   1   4  10       60.75       70.49      5.91 o
   2   4  10        5.76        3.38      3.07 o
   3   4  10        0.82        4.69      4.67 o
   4   4  10        0.60        1.03      3.94 o
  -9   5  10        0.82       -2.06      5.02 o
  -8   5  10        7.11        8.53      3.29 o
  -7   5  10        4.10        6.31      2.46 o
  -6   5  10       29.16       22.26      3.65 o
  -5   5  10       14.03        5.03      2.92 o
  -4   5  10        0.21       -4.72      3.14 o
  -3   5  10       23.97       24.93      3.33 o
  -2   5  10      224.26      252.48      8.82 o
  -1   5  10       84.67      101.57      6.00 o
   0   5  10        0.67       -0.71      2.93 o
   1   5  10       39.37       38.84      5.67 o
   2   5  10        3.58        5.44      3.63 o
   3   5  10        0.03        0.49      4.59 o
  -7   6  10        0.41        0.27      3.86 o
  -6   6  10        6.23        6.19      2.89 o
  -5   6  10        7.03        5.71      3.01 o
  -4   6  10        4.96        4.64      2.84 o
  -3   6  10       58.12       69.40      5.62 o
  -2   6  10       10.53       12.74      3.31 o
  -1   6  10       41.42       42.22      4.69 o
   0   6  10        7.70       10.00      4.32 o
   1   6  10        0.23        4.54      4.30 o
   2   6  10       52.63       71.71      7.18 o
  -6   7  10        3.18        7.08      4.20 o
  -5   7  10        0.70        2.37      3.54 o
  -4   7  10       58.77       72.76      6.50 o
  -3   7  10      158.47      206.43     10.34 o
  -2   7  10        7.91       13.31      3.92 o
  -1   7  10       25.97       25.09      4.58 o
  -3 -12  11        1.00       14.95      4.70 o
  -2 -12  11        2.24        3.38      2.88 o
  -1 -12  11        0.07        2.66      3.28 o
   0 -12  11        0.11        0.35      3.04 o
   1 -12  11       24.21       33.44      5.14 o
   2 -12  11        8.16       17.30      4.12 o
   3 -12  11       70.77       89.70      7.92 o
  -5 -11  11        0.27        4.84      3.22 o
  -4 -11  11        1.48        2.20      2.89 o
  -3 -11  11       11.44       10.00      2.90 o
  -2 -11  11        3.53        4.08      2.50 o
  -1 -11  11        0.21        2.34      2.75 o
   0 -11  11        0.06        1.20      2.57 o
   1 -11  11       22.37       16.88      3.82 o
   2 -11  11       23.57       27.21      3.57 o
   3 -11  11       45.11       49.32      5.60 o
   4 -11  11        0.29        3.88      3.13 o
   5 -11  11        3.18        5.47      2.95 o
  -6 -10  11        0.00       -2.33      2.89 o
  -5 -10  11        1.54        6.64      3.95 o
  -4 -10  11        8.67       10.58      2.94 o
  -3 -10  11        0.19        8.47      5.08 o
  -2 -10  11        0.90       -0.15      2.53 o
  -1 -10  11       20.82       21.07      3.57 o
   0 -10  11        9.12        9.72      2.84 o
   1 -10  11        6.11        1.88      2.60 o
   2 -10  11        9.46       14.28      3.36 o
   3 -10  11        1.69        4.86      2.64 o
   4 -10  11       16.07       11.44      2.87 o
   5 -10  11       11.19        5.56      2.92 o
   6 -10  11        2.83        6.02      2.90 o
  -7  -9  11        2.40        4.76      3.11 o
  -6  -9  11        0.00       -1.54      3.41 o
  -5  -9  11        5.09        5.01      3.02 o
  -4  -9  11       14.67       12.41      3.08 o
  -3  -9  11        3.43        9.63      3.91 o
  -2  -9  11        7.53        5.53      2.66 o
  -1  -9  11      336.90      317.61     12.05 o
   0  -9  11        0.05        2.21      3.00 o
   1  -9  11      106.48      101.10      5.35 o
   2  -9  11      168.03      183.48      7.54 o
   3  -9  11       16.59       10.51      2.41 o
   4  -9  11       57.95       56.96      4.83 o
   5  -9  11        2.46        1.40      2.46 o
   6  -9  11       12.28        9.10      2.39 o
  -8  -8  11       10.55       17.13      4.35 o
  -7  -8  11       20.94       26.41      3.94 o
  -6  -8  11        9.70        7.33      3.07 o
  -5  -8  11        1.34        6.52      2.80 o
  -4  -8  11       12.54       13.95      2.70 o
  -3  -8  11       72.58       70.34      4.93 o
  -2  -8  11        6.42        6.60      2.74 o
  -1  -8  11      543.43      564.82     15.11 o
   0  -8  11        7.10        5.49      2.70 o
   1  -8  11       14.79       13.57      2.40 o
   2  -8  11        3.11        0.77      2.46 o
   3  -8  11       14.43       14.61      2.53 o
   4  -8  11       85.54       76.96      5.17 o
   5  -8  11        0.26       -1.59      2.47 o
   6  -8  11        6.93        7.00      2.93 o
   7  -8  11        6.92        7.25      3.12 o
  -9  -7  11       22.65       30.69      4.77 o
  -8  -7  11        7.17        8.05      3.87 o
  -7  -7  11       54.71       54.59      4.92 o
  -6  -7  11        0.11        0.64      3.11 o
  -5  -7  11       25.44       26.66      3.20 o
  -4  -7  11        0.60        2.43      2.13 o
  -3  -7  11       31.39       31.18      3.25 o
  -2  -7  11       25.04       19.26      3.48 o
  -1  -7  11      580.84      573.69     14.58 o
   0  -7  11       84.93       84.36      4.53 o
   1  -7  11       27.14       28.71      2.96 o
   2  -7  11       10.42       11.04      2.41 o
   3  -7  11       26.93       30.87      2.91 o
   4  -7  11       64.92       53.36      3.60 o
   5  -7  11        0.01        1.54      2.70 o
   6  -7  11       16.20       15.20      2.73 o
   7  -7  11        5.13        3.04      2.39 o
  -9  -6  11        6.97        7.23      3.04 o
  -8  -6  11        1.50        0.84      2.76 o
  -7  -6  11        5.70        4.44      2.16 o
  -6  -6  11        3.21        3.88      2.39 o
  -5  -6  11       50.85       47.28      3.76 o
  -4  -6  11        1.60        0.09      2.13 o
  -3  -6  11      595.73      588.03     11.73 o
  -2  -6  11      161.86      169.19      7.21 o
  -1  -6  11      443.57      460.85      9.50 o
   0  -6  11       15.19       13.73      3.27 o
   1  -6  11       26.36       33.71      3.26 o
   2  -6  11       87.40       99.78      5.40 o
   3  -6  11       79.71       76.97      4.05 o
   4  -6  11        2.58        0.88      2.02 o
   5  -6  11        4.97        6.64      2.37 o
   6  -6  11       12.44        7.58      2.65 o
   7  -6  11       24.34       30.42      3.89 o
 -10  -5  11        1.15        2.85      4.11 o
  -9  -5  11        2.20        1.00      2.95 o
  -8  -5  11       33.06       25.64      3.90 o
  -7  -5  11        1.39        4.12      2.19 o
  -6  -5  11       94.28       94.22      5.21 o
  -5  -5  11       22.83       25.16      2.65 o
  -4  -5  11       13.91       14.75      2.91 o
  -3  -5  11      360.93      355.77      8.79 o
  -2  -5  11      560.94      543.48      8.74 o
  -1  -5  11      231.12      219.13      5.06 o
   0  -5  11        9.39        8.53      1.54 o
   1  -5  11      151.80      149.71      5.47 o
   2  -5  11        2.13        2.36      2.08 o
   3  -5  11      116.63      107.57      4.19 o
   4  -5  11       85.82       84.59      4.37 o
   5  -5  11       23.65       25.39      2.83 o
   6  -5  11        4.09        4.43      2.61 o
   7  -5  11        2.87        3.87      3.08 o
 -10  -4  11        1.13        1.18      3.22 o
  -9  -4  11       10.82        7.86      2.67 o
  -8  -4  11       13.30       11.98      3.02 o
  -7  -4  11        0.03        1.57      2.10 o
  -6  -4  11        0.33        1.48      2.05 o
  -5  -4  11       20.04       16.06      2.20 o
  -4  -4  11       25.05       31.34      2.97 o
  -3  -4  11       11.67        9.32      1.80 o
  -2  -4  11      107.57      120.47      4.59 o
  -1  -4  11      115.84      131.74      3.99 o
   0  -4  11        0.16        1.49      1.71 o
   1  -4  11       79.37       70.48      3.41 o
   2  -4  11      101.12       98.24      4.48 o
   3  -4  11        0.79       -0.46      1.95 o
   4  -4  11        2.63        3.93      1.95 o
   5  -4  11      190.31      199.52      7.83 o
   6  -4  11       46.11       47.49      4.56 o
   7  -4  11       16.07       18.08      3.70 o
 -10  -3  11        0.52        1.13      2.81 o
  -9  -3  11        9.37        6.30      2.46 o
  -8  -3  11       30.14       30.71      3.73 o
  -7  -3  11       72.08       67.57      4.06 o
  -6  -3  11        1.06        1.86      2.11 o
  -5  -3  11      713.09      717.19     10.53 o
  -4  -3  11      268.81      276.42      6.47 o
  -3  -3  11       31.38       28.01      2.46 o
  -2  -3  11        9.40       11.57      1.78 o
  -1  -3  11       51.48       43.77      2.40 o
   0  -3  11       47.63       47.82      2.48 o
   1  -3  11       15.54       17.91      2.78 o
   2  -3  11        1.46       -1.71      2.04 o
   3  -3  11        5.64        0.22      2.42 o
   4  -3  11        0.10       -2.30      2.45 o
   5  -3  11      119.90      120.49      6.46 o
   6  -3  11        0.63       -0.29      2.67 o
   7  -3  11       11.99       12.34      3.94 o
 -10  -2  11       22.77       29.86      4.38 o
  -9  -2  11       62.11       68.09      5.35 o
  -8  -2  11       76.71       88.11      5.66 o
  -7  -2  11       53.91       51.79      3.57 o
  -6  -2  11        2.74        5.11      1.93 o
  -5  -2  11      127.04      130.15      4.76 o
  -4  -2  11       57.32       49.08      3.18 o
  -3  -2  11        2.45        2.03      1.48 o
  -2  -2  11        6.78        6.63      1.68 o
  -1  -2  11       64.09       60.68      3.12 o
   0  -2  11       60.65       59.50      6.14 o
   1  -2  11        0.40       -0.08      1.43 o
   2  -2  11       42.24       40.29      3.57 o
   3  -2  11       37.28       37.54      3.37 o
   4  -2  11        1.65        0.37      2.45 o
   5  -2  11       48.58       62.07      5.15 o
   6  -2  11        3.52        4.69      3.34 o
   7  -2  11        5.57        6.63      3.89 o
 -10  -1  11        5.16        4.50      2.62 o
  -9  -1  11       72.16       80.68      5.56 o
  -8  -1  11       10.38       10.02      2.66 o
  -7  -1  11      202.46      215.43      7.02 o
  -6  -1  11       37.70       37.40      3.00 o
  -5  -1  11       52.04       49.73      3.32 o
  -4  -1  11        3.75        2.62      1.38 o
  -3  -1  11        0.75        1.11      1.22 o
  -2  -1  11        7.41        5.57      1.73 o
  -1  -1  11       96.03       99.41      3.73 o
   0  -1  11       51.53       52.29      4.11 o
   1  -1  11        2.35        3.95      2.41 o
   2  -1  11       48.09       43.05      3.89 o
   3  -1  11       95.31      101.88      5.32 o
   4  -1  11        2.73        5.06      2.47 o
   5  -1  11      227.17      235.89      9.73 o
   6  -1  11       15.61       15.99      3.64 o
   7  -1  11        2.04        2.26      3.11 o
 -10   0  11        2.55        2.77      2.74 o
  -9   0  11       47.54       45.97      4.30 o
  -8   0  11       10.66       10.43      2.31 o
  -7   0  11      109.42      110.34      5.32 o
  -6   0  11      138.42      154.02      5.56 o
  -5   0  11      105.46      105.73      4.73 o
  -4   0  11       17.24       13.81      2.18 o
  -3   0  11       84.09       79.56      3.80 o
  -2   0  11       56.59       43.99      2.72 o
  -1   0  11        4.36        8.62      1.85 o
   0   0  11      251.46      262.87      6.74 o
   1   0  11       16.63       17.07      3.01 o
   2   0  11        6.69       11.97      2.65 o
   3   0  11       54.02       43.68      4.22 o
   4   0  11        0.95        4.80      2.36 o
   5   0  11        0.63        3.22      3.18 o
   6   0  11        6.51        4.86      3.39 o
 -10   1  11        1.05       -1.46      3.36 o
  -9   1  11       30.32       42.58      4.68 o
  -8   1  11       15.09       13.95      2.91 o
  -7   1  11        0.11       -3.53      2.36 o
  -6   1  11        0.01       -1.94      1.94 o
  -5   1  11        5.33        4.16      1.73 o
  -4   1  11      163.14      164.47      5.88 o
  -3   1  11        8.97        9.13      2.19 o
  -2   1  11       33.94       32.80      2.47 o
  -1   1  11       53.98       51.27      3.15 o
   0   1  11       12.09       12.12      2.39 o
   1   1  11        3.13        7.06      2.57 o
   2   1  11       25.88       20.04      4.39 o
   3   1  11       17.25       23.02      3.30 o
   4   1  11      100.92      105.78      6.22 o
   5   1  11       12.69       13.02      3.71 o
   6   1  11        5.10       16.74      4.64 o
 -10   2  11        1.55        4.02      3.40 o
  -9   2  11       12.29       11.91      3.47 o
  -8   2  11       14.70       11.67      3.00 o
  -7   2  11        3.45        0.99      2.11 o
  -6   2  11        1.00        0.56      1.76 o
  -5   2  11        3.10        0.53      1.71 o
  -4   2  11        3.36        3.56      2.31 o
  -3   2  11      194.58      194.00      7.16 o
  -2   2  11       57.70       66.02      4.34 o
  -1   2  11        0.14        3.83      2.90 o
   0   2  11        2.25        1.86      2.43 o
   1   2  11      117.30      134.89      7.15 o
   2   2  11      104.47      103.91      6.54 o
   3   2  11       19.37       18.64      4.97 o
   4   2  11       27.72       39.41      5.44 o
   5   2  11        9.38       15.46      4.59 o
  -9   3  11        6.49        3.90      4.27 o
  -8   3  11        0.08        0.44      2.93 o
  -7   3  11       12.77        9.66      2.72 o
  -6   3  11        6.49        3.37      2.20 o
  -5   3  11       18.29       15.58      2.72 o
  -4   3  11       77.07       67.31      4.72 o
  -3   3  11        7.00        3.25      2.47 o
  -2   3  11        0.38       -0.64      2.62 o
  -1   3  11        0.77        0.11      3.60 o
   0   3  11        0.04        1.62      2.99 o
   1   3  11       28.55       28.69      4.48 o
   2   3  11        0.36        3.27      2.85 o
   3   3  11        2.52        7.23      3.13 o
   4   3  11       10.99        3.45      6.83 o
  -8   4  11        0.24        2.53      3.04 o
  -7   4  11        1.14        1.72      2.71 o
  -6   4  11        6.10        6.42      2.37 o
  -5   4  11       29.69       32.78      4.15 o
  -4   4  11       27.48       22.50      3.54 o
  -3   4  11       20.72       12.04      3.12 o
  -2   4  11        7.90        8.06      2.81 o
  -1   4  11        7.06       12.46      3.13 o
   0   4  11        2.45       -0.46      4.05 o
   1   4  11       31.47       31.15      5.27 o
   2   4  11        1.78        3.69      3.31 o
   3   4  11        0.95        3.76      4.85 o
  -7   5  11        7.59        8.13      3.46 o
  -6   5  11        0.38       -4.15      2.77 o
  -5   5  11        0.94       -1.29      2.79 o
  -4   5  11       85.83       80.83      6.28 o
  -3   5  11       12.33        8.73      2.83 o
  -2   5  11       50.87       55.84      5.17 o
  -1   5  11       44.64       51.19      5.03 o
   0   5  11        7.43        8.77      3.36 o
   1   5  11       18.55       24.37      4.11 o
   2   5  11        1.12        8.91      4.01 o
  -6   6  11        4.96        9.67      3.59 o
  -5   6  11        0.16       -2.94      2.87 o
  -4   6  11        8.49       11.15      3.12 o
  -3   6  11       71.36       80.58      6.31 o
  -2   6  11        7.88       12.10      3.30 o
  -1   6  11        0.28       -2.25      3.94 o
   0   6  11        0.19        7.16      4.45 o
  -2 -12  12       14.29       22.48      4.47 o
  -1 -12  12        1.20        3.29      2.96 o
   0 -12  12        4.39        4.24      3.23 o
   1 -12  12        0.89        0.23      3.64 o
   2 -12  12        1.86        0.81      3.92 o
  -4 -11  12       13.56       11.05      3.53 o
  -3 -11  12       20.13       35.78      4.61 o
  -2 -11  12        0.80        6.57      4.33 o
  -1 -11  12       17.02       15.90      3.74 o
   0 -11  12        2.21        3.61      3.62 o
   1 -11  12        5.41        3.77      3.59 o
   2 -11  12        0.15        6.40      3.58 o
   3 -11  12        1.57        1.79      2.95 o
   4 -11  12        0.01        3.75      4.32 o
  -6 -10  12        8.29        6.89      4.05 o
  -5 -10  12       12.48        8.35      3.50 o
  -4 -10  12        0.05        1.77      2.72 o
  -3 -10  12       34.20       43.66      4.47 o
  -2 -10  12        3.68        3.77      3.00 o
  -1 -10  12       17.15       24.30      4.46 o
   0 -10  12       22.92       17.64      3.41 o
   1 -10  12       14.34        9.97      3.74 o
   2 -10  12        9.09       13.49      3.94 o
   3 -10  12       75.85       72.36      5.51 o
   4 -10  12        1.16        0.26      2.71 o
   5 -10  12        6.98       10.04      3.16 o
  -7  -9  12       13.49       18.16      3.69 o
  -6  -9  12       35.64       25.08      3.93 o
  -5  -9  12       24.35       21.77      3.64 o
  -4  -9  12        1.25        2.02      3.03 o
  -3  -9  12        3.25       10.81      4.84 o
  -2  -9  12       16.32       19.85      3.87 o
  -1  -9  12        6.12        5.98      3.10 o
   0  -9  12       26.13       29.46      4.23 o
   1  -9  12        2.52        2.73      3.09 o
   2  -9  12       26.62       27.70      3.73 o
   3  -9  12        9.43        7.54      3.12 o
   4  -9  12        1.48       -4.40      2.93 o
   5  -9  12        0.92        0.78      2.89 o
   6  -9  12        0.51        0.14      2.52 o
  -8  -8  12        8.82       12.53      3.95 o
  -7  -8  12        5.03       10.02      3.09 o
  -6  -8  12       14.89       11.56      4.06 o
  -5  -8  12       22.14       18.32      3.93 o
  -4  -8  12        0.01       -0.01      2.42 o
  -3  -8  12       47.58       52.61      4.38 o
  -2  -8  12        4.37        8.27      2.87 o
  -1  -8  12       18.34       17.28      3.65 o
   0  -8  12        3.69        0.48      2.48 o
   1  -8  12      135.45      146.51      7.25 o
   2  -8  12        9.64        6.71      2.51 o
   3  -8  12       45.04       45.54      3.88 o
   4  -8  12        0.62        0.27      2.58 o
   5  -8  12       23.08       23.40      3.14 o
   6  -8  12        1.64        0.43      2.43 o
  -8  -7  12        0.04        1.63      3.22 o
  -7  -7  12        0.34        1.65      2.49 o
  -6  -7  12        2.47        2.50      2.44 o
  -5  -7  12        1.88        0.97      2.48 o
  -4  -7  12       32.01       29.23      3.25 o
  -3  -7  12       13.43       12.98      2.78 o
  -2  -7  12       16.33       21.13      3.37 o
  -1  -7  12       97.87      108.83      6.88 o
   0  -7  12       55.26       47.62      3.64 o
   1  -7  12        2.00        1.00      2.51 o
   2  -7  12        4.38        8.36      2.57 o
   3  -7  12        0.42        1.57      2.15 o
   4  -7  12       11.79       13.17      2.37 o
   5  -7  12       13.92       12.65      2.91 o
   6  -7  12        0.25        1.39      2.83 o
  -9  -6  12        0.20       -0.23      3.26 o
  -8  -6  12       24.85       23.56      3.85 o
  -7  -6  12        1.06        2.10      2.23 o
  -6  -6  12       21.45       15.90      3.33 o
  -5  -6  12       83.53       82.84      4.93 o
  -4  -6  12       98.33       93.38      5.04 o
  -3  -6  12       52.68       51.77      4.12 o
  -2  -6  12      378.06      374.03     10.13 o
  -1  -6  12      103.07      102.77      5.78 o
   0  -6  12        4.26        1.39      1.91 o
   1  -6  12      133.68      136.77      6.12 o
   2  -6  12      176.69      174.70      6.24 o
   3  -6  12       82.67       85.29      4.47 o
   4  -6  12       45.35       46.52      3.53 o
   5  -6  12        2.62        4.69      2.68 o
   6  -6  12        0.15        1.53      2.71 o
   7  -6  12       10.83       10.22      3.88 o
  -9  -5  12        2.40        0.28      3.00 o
  -8  -5  12       15.41        9.17      3.31 o
  -7  -5  12       33.36       32.61      3.47 o
  -6  -5  12       11.43       13.01      2.53 o
  -5  -5  12        5.15        6.68      2.23 o
  -4  -5  12       61.14       59.35      4.08 o
  -3  -5  12       65.18       54.57      4.29 o
  -2  -5  12        0.69       -0.41      1.86 o
  -1  -5  12       68.26       62.45      4.14 o
   0  -5  12        0.79        3.13      1.95 o
   1  -5  12      205.60      211.09      7.49 o
   2  -5  12       42.60       43.93      3.42 o
   3  -5  12       30.22       24.61      2.71 o
   4  -5  12        7.70        3.68      2.21 o
   5  -5  12        8.85       12.09      2.85 o
   6  -5  12       22.50       26.65      4.45 o
   7  -5  12       25.81       37.64      6.36 o
  -9  -4  12       33.67       42.85      4.65 o
  -8  -4  12        4.03        1.84      2.48 o
  -7  -4  12        0.59       -2.77      2.24 o
  -6  -4  12       28.28       28.19      3.18 o
  -5  -4  12        0.02       -1.23      1.93 o
  -4  -4  12       45.72       46.41      3.25 o
  -3  -4  12       94.86       87.65      4.19 o
  -2  -4  12        6.10        4.75      2.24 o
  -1  -4  12        0.49        1.40      1.61 o
   0  -4  12       33.88       27.15      2.21 o
   1  -4  12       25.62       29.20      2.53 o
   2  -4  12        0.45        0.00      1.84 o
   3  -4  12        6.15        4.82      3.37 o
   4  -4  12        7.91        6.43      2.61 o
   5  -4  12       38.40       31.53      4.83 o
   6  -4  12        8.25       10.86      3.31 o
   7  -4  12       52.00       46.81      4.90 o
 -10  -3  12       47.85       60.63      6.07 o
  -9  -3  12        0.52       -1.08      2.23 o
  -8  -3  12        0.61       -0.95      2.41 o
  -7  -3  12       18.98       12.31      2.27 o
  -6  -3  12        0.86       -0.44      1.87 o
  -5  -3  12       76.50       71.51      3.98 o
  -4  -3  12      201.32      223.14      5.99 o
  -3  -3  12       48.14       40.31      2.70 o
  -2  -3  12        0.02        2.09      1.34 o
  -1  -3  12      161.98      158.50      5.46 o
   0  -3  12      114.14      108.92      4.42 o
   1  -3  12        8.65        4.22      2.19 o
   2  -3  12        1.01       -2.29      2.44 o
   3  -3  12        1.98        0.54      2.48 o
   4  -3  12       44.07       40.65      3.57 o
   5  -3  12       29.71       27.75      3.93 o
   6  -3  12        0.98       -1.84      3.38 o
 -10  -2  12        4.50        6.02      3.58 o
  -9  -2  12        0.07       -1.27      2.42 o
  -8  -2  12       17.85       10.04      2.46 o
  -7  -2  12        3.24       -1.95      1.90 o
  -6  -2  12       85.62       88.05      4.30 o
  -5  -2  12       48.93       46.28      3.12 o
  -4  -2  12       69.75       63.38      3.08 o
  -3  -2  12       51.81       44.27      2.95 o
  -2  -2  12       18.60       20.57      2.06 o
  -1  -2  12       34.69       32.49      2.85 o
   0  -2  12       42.32       44.97      3.33 o
   1  -2  12       14.85       12.39      2.43 o
   2  -2  12       25.18       21.52      3.04 o
   3  -2  12        5.69        5.57      2.22 o
   4  -2  12       54.44       58.09      4.58 o
   5  -2  12        1.51        5.50      3.71 o
   6  -2  12       25.69       29.18      4.33 o
 -10  -1  12        4.21        5.25      2.88 o
  -9  -1  12        2.88        3.45      2.37 o
  -8  -1  12       65.66       62.77      4.63 o
  -7  -1  12       35.46       34.35      3.15 o
  -6  -1  12       31.15       31.64      2.93 o
  -5  -1  12       13.37        9.78      1.90 o
  -4  -1  12        1.14       -2.60      1.85 o
  -3  -1  12        3.92       -0.16      1.77 o
  -2  -1  12       64.70       61.15      3.87 o
  -1  -1  12        5.42        4.10      2.70 o
   0  -1  12       73.79       76.70      3.90 o
   1  -1  12       31.53       32.30      3.23 o
   2  -1  12        2.31        6.81      2.50 o
   3  -1  12        0.77        1.07      2.03 o
   4  -1  12      119.15      122.59      6.58 o
   5  -1  12        0.50        7.47      3.61 o
   6  -1  12        2.00        4.57      3.51 o
 -10   0  12        0.82        0.13      2.61 o
  -9   0  12       10.01       13.18      2.85 o
  -8   0  12       14.83       16.10      2.73 o
  -7   0  12       74.86       78.62      4.68 o
  -6   0  12        4.15        4.96      1.94 o
  -5   0  12       56.60       70.06      4.58 o
  -4   0  12        4.50        3.16      2.33 o
  -3   0  12       45.65       41.40      3.14 o
  -2   0  12        0.27       -1.59      1.98 o
  -1   0  12      106.82      103.94      4.68 o
   0   0  12        0.83        3.40      1.92 o
   1   0  12       37.63       37.62      3.87 o
   2   0  12       83.45       74.19      4.87 o
   3   0  12        3.64        2.81      2.43 o
   4   0  12        0.59        5.16      3.59 o
   5   0  12       35.52       45.52      5.98 o
  -9   1  12       22.16       20.21      3.17 o
  -8   1  12       48.14       53.84      4.75 o
  -7   1  12       35.24       36.70      3.81 o
  -6   1  12        7.07        4.18      2.03 o
  -5   1  12        1.34        1.89      1.94 o
  -4   1  12      144.33      141.28      6.33 o
  -3   1  12       25.02       26.83      3.04 o
  -2   1  12       82.03       77.73      4.50 o
  -1   1  12       73.21       69.14      4.86 o
   0   1  12        4.70        4.84      2.93 o
   1   1  12        0.83        2.84      2.45 o
   2   1  12        7.55       11.38      3.08 o
   3   1  12        0.17       -0.07      2.63 o
   4   1  12       80.16       99.76      7.06 o
   5   1  12        4.94        5.48      3.76 o
  -9   2  12       36.51       44.55      6.55 o
  -8   2  12       15.46       13.95      3.46 o
  -7   2  12        1.49       -1.50      2.68 o
  -6   2  12        1.45        0.55      2.30 o
  -5   2  12        3.42       -0.27      2.16 o
  -4   2  12       13.99       12.37      2.56 o
  -3   2  12      134.49      121.24      6.67 o
  -2   2  12       27.59       22.96      3.51 o
  -1   2  12       69.89       73.45      4.79 o
   0   2  12        1.11        7.50      4.06 o
   1   2  12        0.57        6.84      3.27 o
   2   2  12        0.08        0.62      2.86 o
   3   2  12        8.77        5.79      3.22 o
   4   2  12       10.17       18.08      4.59 o
  -8   3  12        2.35        5.21      3.80 o
  -7   3  12        1.75        1.10      3.30 o
  -6   3  12       18.78       16.70      3.23 o
  -5   3  12        3.75        5.03      2.27 o
  -4   3  12       31.53       30.41      3.97 o
  -3   3  12       31.18       29.47      4.12 o
  -2   3  12       17.62       13.50      3.13 o
  -1   3  12        1.19        2.05      3.36 o
   0   3  12       19.57       22.82      4.50 o
   1   3  12        0.84        1.79      3.50 o
   2   3  12       13.87       18.29      4.23 o
   3   3  12        7.45       11.31      5.20 o
  -7   4  12        3.31        9.49      4.09 o
  -6   4  12        2.54        4.77      2.84 o
  -5   4  12        2.45        5.31      2.88 o
  -4   4  12       61.22       54.15      5.21 o
  -3   4  12        7.57        6.66      3.18 o
  -2   4  12        2.66        4.82      3.13 o
  -1   4  12        3.05       10.94      3.91 o
   0   4  12        0.00        2.65      4.49 o
   1   4  12       24.07       31.57      5.41 o
   2   4  12        5.01       13.70      6.41 o
  -6   5  12        0.12       -0.75      3.15 o
  -5   5  12        2.54        1.80      3.36 o
  -4   5  12        2.63       -1.41      2.98 o
  -3   5  12       33.96       32.11      4.23 o
  -2   5  12        0.87        6.94      3.44 o
  -1   5  12        0.01        3.03      3.63 o
   0   5  12        2.01        4.94      3.59 o
  -3 -11  13        2.46       12.56      3.49 o
  -2 -11  13        1.56       -0.57      3.25 o
  -1 -11  13       13.99       14.13      4.06 o
   0 -11  13        1.53        0.69      3.38 o
   1 -11  13       21.13       27.34      5.07 o
   2 -11  13        1.79        6.05      5.06 o
   3 -11  13        4.41        4.22      3.58 o
  -5 -10  13        0.01       -0.58      3.19 o
  -4 -10  13        4.31        6.66      2.83 o
  -3 -10  13       14.29       20.52      4.32 o
  -2 -10  13        8.00        7.69      3.30 o
  -1 -10  13        4.06        7.17      3.37 o
   0 -10  13        1.15        1.24      3.28 o
   1 -10  13       31.66       27.74      4.87 o
   2 -10  13        2.36        5.47      4.44 o
   3 -10  13       25.09       17.15      4.18 o
   4 -10  13        2.58        2.89      3.49 o
  -6  -9  13        0.05       -0.55      3.69 o
  -5  -9  13        0.05        3.39      3.04 o
  -4  -9  13        2.86        2.55      2.52 o
  -3  -9  13        1.04        8.21      3.71 o
  -2  -9  13       56.75       62.24      5.62 o
  -1  -9  13        4.17        7.44      3.07 o
   0  -9  13        6.45        7.97      3.51 o
   1  -9  13       13.90        8.86      3.23 o
   2  -9  13       30.76       33.93      4.99 o
   3  -9  13        0.16        1.35      2.70 o
   4  -9  13        7.65        3.95      2.59 o
   5  -9  13        0.01       -0.88      2.87 o
  -7  -8  13        3.02        7.49      3.31 o
  -6  -8  13        5.20        4.76      2.96 o
  -5  -8  13        2.74        3.09      2.67 o
  -4  -8  13        0.00        2.12      2.83 o
  -3  -8  13       29.20       35.78      4.15 o
  -2  -8  13        3.06        6.64      3.05 o
  -1  -8  13        0.31        4.52      2.65 o
   0  -8  13        4.88       -0.10      3.05 o
   1  -8  13        0.16       -1.57      3.11 o
   2  -8  13       11.25       15.20      2.89 o
   3  -8  13        0.11        0.95      2.25 o
   4  -8  13        8.71       10.49      2.80 o
   5  -8  13        0.49        1.88      3.19 o
  -8  -7  13        0.02        3.84      3.33 o
  -7  -7  13        3.26        8.39      2.58 o
  -6  -7  13       13.34       11.74      2.97 o
  -5  -7  13       15.32        6.37      3.28 o
  -4  -7  13       12.33       11.06      2.80 o
  -3  -7  13       14.72       15.79      3.58 o
  -2  -7  13        0.40        0.62      2.67 o
  -1  -7  13       26.55       28.26      4.17 o
   0  -7  13       19.75       18.95      4.95 o
   1  -7  13       14.54       14.20      2.91 o
   2  -7  13       21.08       18.09      2.68 o
   3  -7  13       45.30       48.45      3.75 o
   4  -7  13        4.52        2.59      2.29 o
   5  -7  13        4.25        4.61      2.76 o
   6  -7  13       13.95       12.67      3.37 o
  -8  -6  13        0.57       -0.24      2.93 o
  -7  -6  13       10.34        7.24      2.55 o
  -6  -6  13       15.17       14.31      2.80 o
  -5  -6  13        0.00       -3.51      2.63 o
  -4  -6  13        0.46       -0.38      2.15 o
  -3  -6  13        8.57        9.17      2.57 o
  -2  -6  13        0.60        4.05      2.51 o
  -1  -6  13        0.11        4.95      2.84 o
   0  -6  13       25.59       21.02      3.58 o
   1  -6  13       71.37       62.40      5.01 o
   2  -6  13       51.64       55.01      4.01 o
   3  -6  13      269.72      251.47      8.21 o
   4  -6  13        1.81        2.57      2.47 o
   5  -6  13       26.75       30.06      5.88 o
   6  -6  13       28.37       35.79      5.25 o
  -9  -5  13        0.78       -1.66      3.19 o
  -8  -5  13        0.69       -2.23      2.96 o
  -7  -5  13       21.40       22.43      3.13 o
  -6  -5  13        0.13        2.49      2.24 o
  -5  -5  13       17.39       15.08      2.89 o
  -4  -5  13       12.06       13.05      2.70 o
  -3  -5  13        4.12        8.34      2.21 o
  -2  -5  13        6.52        3.22      2.12 o
  -1  -5  13       12.65        5.21      2.57 o
   0  -5  13        3.58        7.33      2.77 o
   1  -5  13        0.10        2.76      2.50 o
   2  -5  13       50.12       51.53      4.17 o
   3  -5  13        4.94        0.06      2.36 o
   4  -5  13        1.18        1.40      2.61 o
   5  -5  13        6.04       13.24      3.28 o
   6  -5  13        8.89       13.64      5.52 o
  -9  -4  13        0.28        2.51      2.73 o
  -8  -4  13        0.25        0.08      2.67 o
  -7  -4  13        5.13        3.24      2.03 o
  -6  -4  13       24.79       18.45      2.58 o
  -5  -4  13       18.36       15.44      2.74 o
  -4  -4  13       72.65       68.59      3.68 o
  -3  -4  13      105.67      120.69      5.47 o
  -2  -4  13        2.03        1.58      2.09 o
  -1  -4  13        0.75        5.01      1.93 o
   0  -4  13        9.27       14.95      3.01 o
   1  -4  13       39.13       28.61      4.37 o
   2  -4  13        7.83        1.15      2.34 o
   3  -4  13        0.28       -2.35      2.84 o
   4  -4  13       45.26       35.48      3.78 o
   5  -4  13        3.70        5.20      3.85 o
   6  -4  13       36.37       45.64      5.19 o
  -9  -3  13       27.75       31.71      4.08 o
  -8  -3  13        0.08       -1.28      2.30 o
  -7  -3  13        0.05       -2.11      1.93 o
  -6  -3  13        0.38       -0.73      1.92 o
  -5  -3  13       27.68       24.63      2.52 o
  -4  -3  13       67.51       66.42      4.34 o
  -3  -3  13        6.52        9.34      2.00 o
  -2  -3  13       13.40       14.94      2.15 o
  -1  -3  13        4.06        8.23      1.83 o
   0  -3  13       77.05       65.33      4.27 o
   1  -3  13       10.63        7.23      2.15 o
   2  -3  13        1.69        1.54      2.41 o
   3  -3  13        3.38        1.63      2.14 o
   4  -3  13       80.35       83.22      5.22 o
   5  -3  13        3.67        8.13      3.74 o
   6  -3  13        0.02        1.39      3.97 o
  -9  -2  13       21.15       21.10      3.56 o
  -8  -2  13       12.16       13.74      2.82 o
  -7  -2  13        0.04       -1.30      1.99 o
  -6  -2  13       29.95       26.37      3.17 o
  -5  -2  13      107.71      102.61      5.28 o
  -4  -2  13       40.05       39.73      3.39 o
  -3  -2  13       10.02        6.67      1.77 o
  -2  -2  13       18.33       16.10      2.45 o
  -1  -2  13        8.81        9.80      1.94 o
   0  -2  13       70.53       67.72      4.50 o
   1  -2  13       14.51       16.40      3.28 o
   2  -2  13        1.75        2.46      2.31 o
   3  -2  13       22.61       26.90      3.31 o
   4  -2  13       35.78       32.52      3.91 o
   5  -2  13       20.50       28.00      4.42 o
  -9  -1  13       33.15       33.32      4.55 o
  -8  -1  13        7.29        7.38      2.40 o
  -7  -1  13       32.64       30.44      3.70 o
  -6  -1  13        0.08        3.20      2.18 o
  -5  -1  13        3.18        4.63      2.10 o
  -4  -1  13        9.83       13.12      2.77 o
  -3  -1  13        9.65        6.15      2.09 o
  -2  -1  13       21.94       16.97      2.29 o
  -1  -1  13        3.44        6.99      2.09 o
   0  -1  13        7.68       11.54      2.67 o
   1  -1  13       11.14       17.77      4.25 o
   2  -1  13       20.95       25.11      3.29 o
   3  -1  13       77.66       72.80      5.66 o
   4  -1  13        3.33       11.39      3.82 o
   5  -1  13       80.92      104.97      7.57 o
  -9   0  13       29.93       37.24      4.11 o
  -8   0  13        5.40        3.17      2.27 o
  -7   0  13        1.83        2.28      2.55 o
  -6   0  13        0.17       -0.49      2.60 o
  -5   0  13       33.85       37.65      3.84 o
  -4   0  13       22.74       19.51      2.96 o
  -3   0  13       19.02       15.98      2.37 o
  -2   0  13       76.40       62.40      4.07 o
  -1   0  13        5.27        7.12      2.46 o
   0   0  13        5.24        7.10      2.61 o
   1   0  13       49.94       54.49      5.14 o
   2   0  13        4.60        6.11      2.75 o
   3   0  13       70.93       74.43      5.48 o
   4   0  13      142.91      146.41      8.57 o
  -8   1  13        4.75        4.12      3.02 o
  -7   1  13       20.12       19.65      3.94 o
  -6   1  13        2.20        3.75      2.81 o
  -5   1  13       29.44       31.22      3.82 o
  -4   1  13        2.40        3.83      2.79 o
  -3   1  13        9.18        6.43      2.65 o
  -2   1  13        1.30       -1.70      2.52 o
  -1   1  13       56.57       61.54      4.95 o
   0   1  13       14.65       17.24      3.31 o
   1   1  13        0.36        1.10      2.88 o
   2   1  13       26.57       29.22      3.99 o
   3   1  13       10.21       16.13      3.40 o
  -8   2  13        2.38        3.62      4.01 o
  -7   2  13       10.02        8.49      3.30 o
  -6   2  13       12.34       13.25      2.79 o
  -5   2  13        1.69        3.27      2.46 o
  -4   2  13       15.83       18.21      3.23 o
  -3   2  13       40.05       38.96      4.70 o
  -2   2  13        3.45        5.02      2.48 o
  -1   2  13        0.22        0.92      2.57 o
   0   2  13        2.01        5.70      2.86 o
   1   2  13        0.01        1.36      2.92 o
   2   2  13        0.15       -0.99      2.97 o
   3   2  13        4.47       12.57      4.54 o
  -7   3  13       10.69       12.13      4.31 o
  -6   3  13        5.12        5.19      2.89 o
  -5   3  13        2.88        1.89      2.98 o
  -4   3  13        0.46        0.33      3.00 o
  -3   3  13       21.35       16.83      3.68 o
  -2   3  13       28.98       41.25      5.81 o
  -1   3  13        6.73        9.31      4.31 o
   0   3  13        9.10       11.28      4.18 o
   1   3  13        0.87       -1.93      4.15 o
  -6   4  13        1.85        5.93      3.01 o
  -5   4  13       26.74       25.51      4.61 o
  -4   4  13        7.96        1.80      3.85 o
  -3   4  13       20.82       17.77      3.52 o
  -2   4  13       13.23       10.31      3.82 o
  -1   4  13        1.75        4.49      3.67 o
   0   4  13       44.84       50.13      6.01 o
  -2 -11  14        1.73        5.35      3.47 o
  -1 -11  14        1.58       -0.71      3.65 o
   0 -11  14        1.53        5.58      4.33 o
   1 -11  14        5.73        5.77      3.55 o
  -4 -10  14        2.64        5.78      2.94 o
  -3 -10  14       33.25       47.38      5.01 o
  -2 -10  14        0.26       -0.02      3.16 o
  -1 -10  14        0.07        0.87      3.17 o
   0 -10  14        0.44        4.65      3.45 o
   1 -10  14       12.57       13.08      4.21 o
   2 -10  14        6.92        7.29      3.95 o
   3 -10  14        0.00        2.22      3.59 o
  -5  -9  14        2.11        2.76      4.57 o
  -4  -9  14        6.18        8.82      3.13 o
  -3  -9  14        4.51        7.96      2.81 o
  -2  -9  14        1.21        1.33      2.86 o
  -1  -9  14       13.69       11.59      4.11 o
   0  -9  14       25.51       32.34      5.53 o
   1  -9  14       51.19       61.10      7.04 o
   2  -9  14        2.67        1.79      3.09 o
   3  -9  14       17.97       21.18      4.45 o
   4  -9  14        9.35        4.88      3.40 o
  -6  -8  14        9.13       13.90      3.81 o
  -5  -8  14       12.32       17.53      3.61 o
  -4  -8  14        0.90        2.26      2.45 o
  -3  -8  14        2.80        3.16      2.46 o
  -2  -8  14       52.38       60.50      5.10 o
  -1  -8  14       17.66       27.36      4.53 o
   0  -8  14        8.21        4.35      2.84 o
   1  -8  14        4.04        2.83      3.34 o
   2  -8  14       65.46       66.93      6.31 o
   3  -8  14        8.98        6.93      2.47 o
   4  -8  14       25.32       24.24      5.76 o
  -7  -7  14        1.47        2.68      2.95 o
  -6  -7  14        9.06        6.86      3.11 o
  -5  -7  14        0.35        0.89      2.93 o
  -4  -7  14        0.48       -0.08      2.57 o
  -3  -7  14       34.43       40.72      4.10 o
  -2  -7  14      150.24      171.80      7.68 o
  -1  -7  14       57.64       67.30      7.03 o
   0  -7  14       58.53       51.87      6.31 o
   1  -7  14       51.63       54.03      6.30 o
   2  -7  14       35.50       39.91      4.10 o
   3  -7  14        4.64        8.66      3.79 o
   4  -7  14       11.28        7.08      4.11 o
   5  -7  14       23.69       26.84      4.33 o
  -8  -6  14        3.75        5.20      3.59 o
  -7  -6  14        1.79        3.06      2.58 o
  -6  -6  14        0.51       -0.18      2.55 o
  -5  -6  14        0.01       -0.12      2.47 o
  -4  -6  14       10.34       12.99      2.88 o
  -3  -6  14        0.77        2.57      2.92 o
  -2  -6  14      187.87      185.64      8.64 o
  -1  -6  14       26.23       17.44      3.88 o
   0  -6  14        1.84        4.74      3.20 o
   1  -6  14       46.51       42.61      4.62 o
   2  -6  14       24.39       15.60      3.19 o
   3  -6  14        0.32        0.92      2.34 o
   4  -6  14        7.58        6.80      2.49 o
   5  -6  14        3.67        6.92      3.38 o
  -8  -5  14        2.40       -4.11      3.43 o
  -7  -5  14        2.03        4.14      2.21 o
  -6  -5  14       14.05       16.68      2.68 o
  -5  -5  14        0.05       -1.32      2.54 o
  -4  -5  14        1.13        1.10      2.85 o
  -3  -5  14      104.43      114.67      6.43 o
  -2  -5  14       10.25       12.78      2.95 o
  -1  -5  14        1.56        2.62      3.18 o
   0  -5  14        4.52        4.34      2.87 o
   1  -5  14        6.12        7.15      2.78 o
   2  -5  14        0.22        1.12      2.78 o
   3  -5  14       17.53       23.57      3.52 o
   4  -5  14       24.00       28.40      3.77 o
   5  -5  14       33.42       36.40      4.54 o
  -8  -4  14        0.82       -1.17      2.68 o
  -7  -4  14        0.44        2.95      2.62 o
  -6  -4  14        0.68        0.34      2.79 o
  -5  -4  14       34.64       38.83      3.54 o
  -4  -4  14       40.63       51.35      4.16 o
  -3  -4  14       16.19       19.99      2.99 o
  -2  -4  14       46.44       52.99      4.40 o
  -1  -4  14       12.38        8.46      3.41 o
   0  -4  14        2.02        1.96      2.49 o
   1  -4  14       23.36       17.44      3.51 o
   2  -4  14        4.98        2.44      2.58 o
   3  -4  14       12.90       17.37      3.56 o
   4  -4  14       14.87       16.69      2.93 o
   5  -4  14       14.27       15.62      4.48 o
  -8  -3  14       14.55       15.19      3.49 o
  -7  -3  14        0.71        1.65      2.56 o
  -6  -3  14        4.11        0.99      2.37 o
  -5  -3  14       70.73       67.75      4.37 o
  -4  -3  14       14.88       17.41      2.75 o
  -3  -3  14       13.53       15.90      2.35 o
  -2  -3  14        7.29        6.86      2.23 o
  -1  -3  14       45.14       43.66      3.23 o
   0  -3  14        3.35        5.45      2.57 o
   1  -3  14        0.07        2.06      2.90 o
   2  -3  14        3.63        6.78      2.69 o
   3  -3  14        8.90        9.58      2.88 o
   4  -3  14        0.02       -1.01      2.64 o
  -8  -2  14        3.62        0.34      3.00 o
  -7  -2  14        6.61        4.89      2.52 o
  -6  -2  14       57.00       64.03      4.61 o
  -5  -2  14        1.00       -2.96      2.27 o
  -4  -2  14       26.70       22.41      3.13 o
  -3  -2  14       14.16       11.84      2.36 o
  -2  -2  14        0.67        0.89      1.77 o
  -1  -2  14       72.30       78.05      4.42 o
   0  -2  14        0.24        4.17      2.30 o
   1  -2  14        1.35        3.80      2.35 o
   2  -2  14        5.18        8.84      2.94 o
   3  -2  14       79.37       89.76      5.98 o
   4  -2  14       18.08       23.14      4.67 o
  -8  -1  14       10.91       11.53      3.00 o
  -7  -1  14        1.51        4.12      2.37 o
  -6  -1  14       20.85       14.88      3.17 o
  -5  -1  14       75.46       74.89      5.58 o
  -4  -1  14        1.06        0.39      3.54 o
  -3  -1  14      107.70       94.06      6.00 o
  -2  -1  14        0.60       -2.86      1.91 o
  -1  -1  14       30.50       26.92      3.39 o
   0  -1  14       68.07       70.03      5.15 o
   1  -1  14       25.89       23.77      4.80 o
   2  -1  14       26.25       36.23      4.11 o
   3  -1  14       13.33       25.19      4.33 o
   4  -1  14       94.79      125.67      9.01 o
  -8   0  14        4.35        1.55      2.96 o
  -7   0  14        5.52        2.47      2.81 o
  -6   0  14        6.23        3.98      2.63 o
  -5   0  14        2.00        2.37      2.61 o
  -4   0  14       68.44       76.09      5.78 o
  -3   0  14       33.87       27.61      3.69 o
  -2   0  14        5.61        3.46      2.45 o
  -1   0  14       35.14       27.90      4.03 o
   0   0  14        0.76        2.12      2.48 o
   1   0  14        8.10       16.70      3.52 o
   2   0  14        0.64        0.64      3.09 o
   3   0  14        4.92       11.82      3.77 o
  -7   1  14        2.63       -0.61      3.02 o
  -6   1  14       16.06       13.28      3.02 o
  -5   1  14        1.39       -0.45      2.64 o
  -4   1  14        2.95        1.78      3.23 o
  -3   1  14        4.15        0.65      3.12 o
  -2   1  14        2.88       -1.04      3.27 o
  -1   1  14        4.63        4.14      2.59 o
   0   1  14       50.30       54.41      5.27 o
   1   1  14       77.99       96.01      8.02 o
   2   1  14        3.57        6.18      3.37 o
  -7   2  14        5.91        8.74      3.37 o
  -6   2  14        3.87        2.89      3.12 o
  -5   2  14       23.61       24.32      4.16 o
  -4   2  14        0.25        3.97      2.78 o
  -3   2  14        0.87       -0.82      3.23 o
  -2   2  14        2.72        7.47      3.29 o
  -1   2  14       13.96       16.09      4.44 o
   0   2  14        9.24       12.65      3.60 o
   1   2  14       17.52       22.30      4.04 o
  -5   3  14       33.85       33.01      5.00 o
  -4   3  14       11.50       13.01      3.75 o
  -3   3  14       14.24       12.51      3.75 o
  -2   3  14        0.08       -1.46      3.58 o
  -1   3  14        0.55        9.09      4.48 o
  -2 -10  15        3.98       12.41      6.79 o
  -1 -10  15       10.03       17.88      4.99 o
   0 -10  15        6.21        6.01      3.54 o
   1 -10  15        1.38        3.28      3.61 o
  -4  -9  15       11.06       15.15      3.90 o
  -3  -9  15        0.06        3.23      2.87 o
  -2  -9  15        1.40        9.37      8.38 o
  -1  -9  15       17.26       20.91      5.12 o
   0  -9  15       33.68       38.56      6.33 o
   1  -9  15       27.21       30.97      5.73 o
   2  -9  15       12.23       11.07      3.64 o
  -5  -8  15        0.01        2.56      3.13 o
  -4  -8  15        0.42        4.06      3.13 o
  -3  -8  15        0.44        5.74      2.98 o
  -2  -8  15       53.20       73.10     10.44 o
  -1  -8  15       15.45       15.38      4.49 o
   0  -8  15        8.53       15.38      3.94 o
   1  -8  15        1.85        7.03      3.50 o
   2  -8  15       17.79       19.95      4.54 o
   3  -8  15        2.96        5.06      6.45 o
  -6  -7  15        2.46        2.64      2.95 o
  -5  -7  15        0.05        0.17      3.19 o
  -4  -7  15        9.34        7.80      3.45 o
  -3  -7  15       15.98       20.53      3.59 o
  -2  -7  15       10.40       10.54      3.93 o
  -1  -7  15       71.74       66.45      7.22 o
   0  -7  15       19.58       16.17      5.22 o
   1  -7  15        4.58        1.23      3.28 o
   2  -7  15        3.00        4.82      3.17 o
   3  -7  15        0.01       -0.92      2.91 o
  -7  -6  15       17.51       19.91      3.68 o
  -6  -6  15        2.14        1.11      3.12 o
  -5  -6  15        0.45       -2.46      2.65 o
  -4  -6  15       16.50       24.98      4.11 o
  -3  -6  15        9.89        9.62      2.98 o
  -2  -6  15       50.14       59.45      6.27 o
  -1  -6  15       23.85       32.48      4.62 o
   0  -6  15       10.57        9.99      3.41 o
   1  -6  15        2.44        3.81      3.20 o
   2  -6  15        1.18        3.18      3.09 o
   3  -6  15        0.27        0.82      2.76 o
   4  -6  15        4.05        4.29      3.54 o
  -7  -5  15       27.26       37.51      6.75 o
  -6  -5  15        0.63        2.02      2.71 o
  -5  -5  15        0.12        1.28      3.04 o
  -4  -5  15        0.30       -0.68      3.61 o
  -3  -5  15       14.40       18.14      3.69 o
  -2  -5  15       70.08       72.26      5.88 o
  -1  -5  15        6.78        8.54      3.33 o
   0  -5  15        5.93        5.75      3.37 o
   1  -5  15        0.03       -0.89      3.08 o
   2  -5  15       17.98       19.47      3.50 o
   3  -5  15        1.51        5.22      3.41 o
   4  -5  15        6.74        4.93      3.75 o
  -7  -4  15       11.45       11.26      4.00 o
  -6  -4  15        0.63        0.97      2.39 o
  -5  -4  15        3.58        0.64      2.58 o
  -4  -4  15       66.89       61.82      5.49 o
  -3  -4  15        0.45        4.35      3.23 o
  -2  -4  15        8.89       10.82      3.23 o
  -1  -4  15       12.03        9.97      3.69 o
   0  -4  15        1.74        2.16      3.02 o
   1  -4  15       14.17       16.08      3.78 o
   2  -4  15        2.99        3.30      2.93 o
   3  -4  15       20.39       20.96      3.67 o
  -7  -3  15        2.48        3.42      3.20 o
  -6  -3  15        5.17        7.98      2.84 o
  -5  -3  15        1.41        3.08      2.45 o
  -4  -3  15        0.23        0.48      2.12 o
  -3  -3  15       89.85       89.04      6.21 o
  -2  -3  15        5.89        9.66      2.82 o
  -1  -3  15       11.76       14.85      3.43 o
   0  -3  15       25.21       29.79      4.06 o
   1  -3  15        0.74        1.96      2.95 o
   2  -3  15       35.96       39.04      4.37 o
   3  -3  15       21.14       26.38      3.97 o
  -7  -2  15       10.66       13.37      3.31 o
  -6  -2  15        1.57        0.73      2.59 o
  -5  -2  15        9.96        7.25      2.82 o
  -4  -2  15        0.16       -4.30      2.87 o
  -3  -2  15        2.60        1.24      2.36 o
  -2  -2  15        0.45        3.59      2.13 o
  -1  -2  15        1.94        5.33      2.40 o
   0  -2  15        7.41       11.64      2.98 o
   1  -2  15       15.97       21.85      3.70 o
   2  -2  15       65.46       73.25      5.71 o
   3  -2  15       11.52       12.35      3.45 o
  -7  -1  15        0.35       -4.99      3.32 o
  -6  -1  15       29.68       27.14      3.94 o
  -5  -1  15       21.13       28.47      3.97 o
  -4  -1  15       16.96       12.36      3.31 o
  -3  -1  15        9.07        9.76      2.61 o
  -2  -1  15        0.59       -0.88      3.59 o
  -1  -1  15       20.39       17.89      3.59 o
   0  -1  15        0.48       -0.60      2.51 o
   1  -1  15       13.05       20.94      3.69 o
   2  -1  15       39.77       62.80      5.43 o
  -7   0  15        1.63        1.14      2.96 o
  -6   0  15       15.54       18.70      3.53 o
  -5   0  15        7.83        4.75      2.68 o
  -4   0  15        0.28       -1.90      2.78 o
  -3   0  15        2.62        2.98      3.08 o
  -2   0  15        1.07       -2.19      3.53 o
  -1   0  15       17.76       21.15      3.79 o
   0   0  15       12.70       20.38      3.86 o
   1   0  15       12.61       22.13      3.62 o
  -6   1  15        1.36        2.45      2.94 o
  -5   1  15        1.15        3.98      3.18 o
  -4   1  15        9.55       10.01      3.24 o
  -3   1  15        0.19       -2.95      4.08 o
  -2   1  15       26.69       26.07      4.75 o
  -1   1  15       35.34       49.13      5.63 o
   0   1  15       48.06       64.73      5.89 o
  -3   2  15        0.21        2.90      5.55 o
  -2  -9  16        6.83       23.24      9.11 o
  -1  -9  16        3.92        7.03      4.27 o
  -4  -8  16        7.30       16.35      4.45 o
  -3  -8  16       10.33       16.20      4.35 o
  -2  -8  16        8.51       10.68      3.99 o
  -1  -8  16        6.53       10.45      4.34 o
   0  -8  16       12.75       15.84      4.17 o
   1  -8  16       10.45       15.03      4.41 o
  -5  -7  16        6.42        4.81      3.42 o
  -4  -7  16        0.43       -0.35      3.27 o
  -3  -7  16       15.04        9.73      4.21 o
  -2  -7  16       13.08       25.57      5.25 o
  -1  -7  16        0.23        4.36      3.45 o
   0  -7  16        0.76        2.82      3.84 o
   1  -7  16        0.04       -5.21      3.55 o
   2  -7  16       13.38       13.91      4.57 o
  -5  -6  16        0.28       -1.88      2.88 o
  -4  -6  16        0.55       -0.15      3.08 o
  -3  -6  16       19.03       25.91      6.78 o
  -2  -6  16        7.28       12.83      3.75 o
  -1  -6  16        8.15        7.85      3.27 o
   0  -6  16        0.88        3.50      3.49 o
   1  -6  16        0.64       -0.47      3.12 o
   2  -6  16       26.54       31.31      5.12 o
  -6  -5  16        0.01        2.19      3.02 o
  -5  -5  16       15.35       17.51      3.90 o
  -4  -5  16        0.01        2.08      2.82 o
  -3  -5  16       45.32       68.47      7.05 o
  -2  -5  16        5.43        6.65      3.38 o
  -1  -5  16        0.23        0.64      3.26 o
   0  -5  16       12.11       14.48      4.54 o
   1  -5  16        4.53        3.98      3.28 o
   2  -5  16        0.71       -0.35      3.93 o
  -6  -4  16        4.99        9.29      3.60 o
  -5  -4  16        9.98       16.20      3.83 o
  -4  -4  16        4.67        6.64      2.97 o
  -3  -4  16       27.44       30.66      4.68 o
  -2  -4  16       75.80       89.18      6.83 o
  -1  -4  16        5.03        7.06      3.18 o
   0  -4  16        7.39       12.49      3.72 o
   1  -4  16       27.18       26.67      4.77 o
   2  -4  16        0.44        0.73      2.95 o
  -6  -3  16       22.60       25.19      4.46 o
  -5  -3  16       44.76       47.73      5.17 o
  -4  -3  16        5.63        0.75      3.19 o
  -3  -3  16        8.27        7.92      3.51 o
  -2  -3  16        8.89        8.66      3.48 o
  -1  -3  16       27.24       34.51      4.54 o
   0  -3  16        4.16        2.85      3.34 o
   1  -3  16       18.14       21.00      4.02 o
  -6  -2  16        0.49        4.02      3.54 o
  -5  -2  16       11.86        6.89      2.83 o
  -4  -2  16       26.15       24.85      4.14 o
  -3  -2  16        1.32       -0.17      3.27 o
  -2  -2  16       24.78       31.15      6.46 o
  -1  -2  16        0.03       -0.46      3.35 o
   0  -2  16        0.04       -0.14      3.18 o
   1  -2  16        7.85       13.74      4.26 o
  -5  -1  16        0.15        2.40      2.80 o
  -4  -1  16        1.04        0.24      2.58 o
  -3  -1  16        2.26        2.40      3.99 o
  -2  -1  16       19.87       15.37      4.65 o
  -1  -1  16        2.51        0.91      3.77 o
   0  -1  16        0.37        0.87      3.60 o
  -4   0  16        0.21       -0.18      3.48 o
  -3   0  16        0.71       -1.29      4.48 o
  -2   0  16        0.01        3.44      4.16 o
  -3  -6  17       11.68       19.28      5.11 o
  -2  -6  17        8.15       17.54      4.76 o
  -1  -6  17        1.59        7.27      3.68 o
  -4  -5  17       34.87       40.56      6.29 o
  -3  -5  17       26.29       33.88      5.70 o
  -2  -5  17       13.43       24.35      4.99 o
  -1  -5  17       11.03        9.89      4.04 o
  -4  -4  17       25.97       16.02      7.39 o
  -3  -4  17       47.81       49.41      6.07 o
  -2  -4  17        1.19        7.97      3.98 o
  -1  -4  17        1.72       18.21      4.98 o
  -3  -3  17       36.62       41.92      6.47 o
  -2  -3  17       10.44       17.90      6.56 o
 
